# Supplementary material for: Identifying RBM47, HCK, CD53, TYROBP, and HAVCR2 as Hub Genes in Advanced Atherosclerotic Plaques by Network-Based Analysis and Validation
Source: Front Genet. 2021 Jan 15;11:602908. doi: 10.3389/fgene.2020.602908 (PMC7844323; doi:10.3389/fgene.2020.602908)
Supplement: Supplementary file 1 [file Table_1.XLSX]

## Sheet: Sheet1
Gene name	Primer sequence	Tm
Havcr2	F: TCAGGTCTTACCCTCAACTGTG	59.37
	R: GGCATTCTTACCAACCTCAAACA	59.43
Hck	F: TCCTCCGAGATGGAAGCAAG	59.17
	R: ACAGTGCGACCACAATGGTAT	60
Cd53	F: AGCAGCCTGAAATTGCTGAAA	59.03
	R: GGACCAGGAAATAGATGCCAAAG	59.37
Rbm47	F: AGCCATGAACAGCGATCCAAC	61.28
	R: CCGGTGCGCTCTATCAGTG	60.59
Tyrobp	F：GAGTGACACTTTCCCAAGATGC	59.51
	R：CCTTGACCTCGGGAGACCA	60.61
β-actin	F: GGCTGTATTCCCCTCCATCG	59.96
	R: CCAGTTGGTAACAATGCCATGT	59.44
