# Supplementary material for: Identifying RBM47, HCK, CD53, TYROBP, and HAVCR2 as Hub Genes in Advanced Atherosclerotic Plaques by Network-Based Analysis and Validation
Source: Front Genet. 2021 Jan 15;11:602908. doi: 10.3389/fgene.2020.602908 (PMC7844323; doi:10.3389/fgene.2020.602908)
Supplement: Supplementary file 2 [file Table_2.XLSX]

## Sheet: intramodule_DEbrown.connectyord
Supplementary table 2. The module membership (MM) values of DEGs in MElightgreen and MEbrown.
MEbrown	Module Membership			MElightgreen	Module Membership
LAIR1	164.432			CYTH1	218.762
SLAMF8	156.428			HAVCR2	211.256
ITGB2	147.251			CD84	206.181
CTSS	147.137			DOCK2	205.805
ACP5	144.051			TYROBP	202.515
PIK3AP1	142.48			DOCK8	202.296
RNASE1	140.372			ACSL5	202.235
HAVCR2	138.161			TFEC	201.338
DAPK1	137.249			NABP1	199.659
PLCG2	135.717			KYNU	197.59
LGALS9	135.464			CD86	197.109
CRYBG1	134.385			BTK	196.555
LCP2	134.151			NPL	194.95
FCER1G	133.548			DSC2	192.732
C1QA	131.642			FAM49B	192.526
MYO1F	131.514			PLEK	191.529
P2RX7	131.194			APBB1IP	189.549
CMTM7	131.181			CD53	189.511
RBM47	130.153			RBM47	189.415
HCK	129.552			ARHGAP30	187.815
LAPTM5	129.034			HCK	187.71
CD53	126.976			EPB41L3	187.345
VAMP8	125.996			CXorf21	186.274
TYROBP	125.367			FYB1	184.391
CSF1R	124.471			LCP1	183.393
EMILIN2	124.205			MYO5A	182.88
C2	123.67			ARHGAP25	182.392
GALNT6	123.162			VAV3	181.9
NCKAP1L	122.446			PTPRJ	180.254
HLA-DMB	122.266			CCR1	179.253
HLA-DMA	121.234			MCUB	178.386
CD84	118.324			RASGRP3	178.373
RNASE6	117.2			PLXNC1	178.359
CD52	116.757			ST8SIA4	178.063
CD14	115.863			CD4	177.176
LCP1	115.789			DMXL2	177.169
PARVG	115.687			NCF2	176.992
PYCARD	115.63			SYK	176.445
LGMN	113.987			CD163	175.843
CTSB	113.721			2020-03-01	174.887
PLD5	111.542			SKAP2	174.678
PLTP	110.984			PTPRC	172.281
ADAMDEC1	110.111			LYN	172.162
PIK3CG	109.566			CTSS	171.928
TREM2	109.435			PTPN22	171.878
C1QB	108.924			CPVL	171.252
2020-03-01	108.227			FCER1G	170.71
DOCK2	108.057			PIK3CG	169.285
DOCK8	106.307			DAPP1	169.063
MGAT4A	106.203			ALOX5	168.645
CD28	105.893			GPRIN3	168.543
RNASET2	105.722			PLBD1	168.014
SORBS1	105.268			OSBPL3	167.873
UCP2	104.267			DRAM1	165.911
LILRB2	103.422			GRK3	165.846
ITGAM	103.361			BIN2	165.13
CSF2RB	103.066			GLRX	165.072
FPR3	103.049			MCTP1	165.045
NPL	102.678			SLC7A7	164.688
CD86	101.615			NCKAP1L	164.255
ALOX5	101.482			PIK3AP1	163.647
ALOX5AP	101.457			RNASET2	163.602
MSR1	100.731			CYTIP	163.581
PRUNE2	100.653			TBXAS1	163.357
TPP1	100.304			IQGAP2	163.088
C3AR1	99.5396			IL18	162.609
RAC2	99.5348			KLHL6	162.102
DENND2D	98.9527			B3GNT5	161.675
IRF8	98.9333			SAMSN1	161.455
FERMT3	98.4205			LAIR1	160.544
PILRA	97.8005			LCP2	160.384
MPEG1	96.38			KMO	160.268
TLR2	96.0685			CD180	159.5
DOK3	95.7583			MFSD1	158.974
DSC2	95.3079			DDX60L	157.965
CYTH4	95.2263			HCLS1	156.981
GPX1	94.8081			BCAT1	156.279
APOE	94.4135			SLA	156.21
GIMAP4	94.402			ARHGAP18	156.209
ACADL	93.9207			FLI1	156.165
SLCO2B1	93.7319			MS4A4A	155.436
ATP1A2	93.4854			SELPLG	155.332
NCF2	93.0478			CD48	153.316
SPP1	92.5292			SAMHD1	153.068
LAT2	91.9398			ITGB2	152.733
FCGR2B	91.7465			SAT1	152.687
IL10RA	90.5863			IRF8	152.479
C1QC	90.5477			EVI2B	152.346
CAPG	89.6794			SLC31A2	152.029
LPXN	89.6399			SNX10	151.997
AIF1	89.383			PTPRE	151.521
AMPD3	88.7438			SLAMF6	151.313
CXCL16	88.6755			HLA-DMA	150.616
LY86	88.5225			NLRC4	149.228
SYK	88.5142			ADA2	149.144
PHACTR1	88.3842			AMPD3	148.946
CTPS1	87.9169			IL2RG	147.891
TM6SF1	87.7025			MYO1G	147.677
BHMT2	85.7175			CASP1	147.664
CTSZ	85.5741			CRYBG1	147.298
SERPINA1	85.4486			CD300A	147.172
TRIM14	85.1508			LY86	146.97
NRROS	84.7953			MPEG1	146.653
ARL4C	84.7852			CNDP2	146.097
PLBD1	84.7415			RASSF4	145.848
CHI3L1	84.7345			GMFG	145.01
KMO	84.6397			SOAT1	144.29
CYBA	83.8526			LAPTM5	144.132
ST8SIA4	83.2878			GIMAP2	143.631
PTPRJ	82.9729			TLR1	143.316
HLA-DPB1	82.954			DOCK4	142.567
ARL4A	82.8484			OTULINL	141.838
OSBPL3	82.7104			NLRP3	141.822
DAB2	82.4			DENND2D	141.432
FCGR2A	82.3648			SRGN	141.25
ZNRF3	82.338			FLVCR2	140.965
TNFSF10	82.2322			CMTM7	139.406
PTGS1	82.1685			SLAMF8	139.379
CCRL2	82.1593			JAML	138.994
SGK1	81.8809			AIF1	138.983
ADARB1	81.6312			ITGA4	138.952
LGR6	81.3281			P2RX7	138.816
BCAT1	81.1408			C2	138.37
CLEC5A	81.0295			CCRL2	138.199
SASH3	81.0252			GPR65	137.961
CARD16	80.2153			CYTH4	137.826
CLEC7A	80.1196			CTSB	136.75
LILRB4	79.9213			VAMP8	136.454
EPB41L3	79.7808			IL10RA	135.549
CD74	79.573			RASGEF1B	134.854
ADAP2	79.4752			RUBCNL	134.76
CDH5	79.3167			CLEC7A	134.13
PLA2G7	78.923			CR1	134.128
TREM1	78.92			CYBB	134.109
CCL18	78.8266			UCP2	134.083
PLAUR	78.6221			TLR6	134.052
PTPRC	78.2124			VSIG4	133.854
CD300A	77.828			MNDA	132.481
GMFG	77.8192			C1QC	130.834
PLXNC1	77.6879			C1orf162	129.223
MS4A6A	77.4831			MAFB	128.628
TNFSF13B	76.7522			LHFPL2	128.174
SMPDL3A	75.9493			CTSC	128.051
SEMA6A	75.1639			RNF144B	128.007
OPN3	74.3088			EVI2A	127.693
FOLR2	73.9184			C3AR1	127.286
CEMIP	73.2843			ADAM28	126.896
KCNE3	73.2687			FPR3	126.789
IQGAP2	73.1824			GLA	126.437
LSP1	71.1022			RASSF2	126.145
TIAM1	70.0997			NCEH1	126.066
COTL1	69.8745			ARHGEF3	125.902
EVI2A	69.6309			CTSH	125.718
ACTN2	68.8006			TLR2	125.328
ARHGEF3	68.6673			MILR1	125.227
PTPN6	68.5507			ITGAL	125.163
HHEX	68.0871			PLIN2	125.051
GIMAP2	67.9725			CD14	124.716
TMEM176A	67.9698			TNFSF8	124.685
TMEM176B	67.5004			CD36	124.507
THEMIS2	67.4912			LRMP	124.481
CPVL	67.2			SFMBT2	123.612
CD37	67.11			INPP5D	123.189
FCGBP	66.3828			TIAM1	122.96
CYTIP	66.2394			CLEC4A	122.684
CXCR4	65.9227			RAC2	122.44
CXCL12	65.0205			PRKCH	122.148
MS4A4A	64.2358			AOAH	121.771
PLAU	63.604			CORO1A	120.527
CCL4	63.5953			TNFRSF21	120.466
RUNX2	62.8732			ATP8B4	119.839
LYZ	62.0539			MPDU1	118.703
MMP9	61.2025			CLEC2B	118.508
ARHGAP18	59.79			C1QA	118.225
TNFRSF21	58.7066			GIMAP4	118.122
ZNF521	58.6965			CD80	117.953
JAK3	57.1247			ICAM1	117.549
GIMAP7	53.8143			MSR1	115.963
VWF	53.6168			PNP	115.406
CORO1A	52.7566			TMEM71	114.842
LYN	52.3435			FAM20A	114.342
EVI2B	51.9351			SLCO2B1	114.037
LY96	51.4389			MS4A6A	114.017
NOSTRIN	51.3481			TNFSF13B	112.401
CYP1B1	51.0485			SHCBP1	112.303
ICAM1	49.4153			HIST1H3I	111.89
SLC16A10	48.705			HLA-DMB	111.812
CXCL2	47.6714			GAS2L3	111.762
SLC31A2	47.56			SP140	111.147
AQP9	47.4845			IKZF1	110.924
ADGRG6	47.119			CXCR4	109.87
IER3	46.9137			CSF1R	109.603
CAB39L	45.8045			SLC6A6	108.636
NTN1	45.4773			PLCG2	108.469
TTLL7	45.3371			TOP2A	108.05
SLC2A5	44.8271			FCGR2A	107.618
RRM2	44.7923			PILRA	107.442
TLR8	44.6405			ADAP2	107.212
TMEM119	44.059			LYZ	106.761
FAM20A	43.6461			PLA2G7	106.547
CD72	43.1502			CD83	106.371
ABCG1	43.1456			MTSS1	106.344
FAT3	42.0086			SGK1	106.228
IL7R	41.8894			IDH1	105.001
IL2RG	41.5277			GPX1	104.696
NUSAP1	40.9568			PPARG	102.831
CD180	40.8292			CD52	100.899
MEOX1	40.7797			C1QB	100.554
C5AR1	40.7605			TMEM176B	99.9952
ADRA2A	39.989			DPP4	99.4924
PALMD	39.7388			FCGR2B	99.4446
SELP	38.9986			CSF2RA	98.5782
TMEM35A	38.9625			LPXN	98.1978
GIMAP6	38.4672			OSR1	96.7368
RGS1	37.2489			TM6SF1	96.4004
GIMAP8	36.5501			NCAPG	95.6402
GPR183	34.785			CAPG	94.9349
TNFAIP3	34.1326			SERPINA1	94.6859
SAMSN1	33.0913			OAS1	94.0359
PDE8B	32.9522			CSTB	92.501
BAMBI	32.9292			MMD	91.9906
ACKR1	32.5428			ITGB7	91.6054
KCNK17	32.0425			PARP15	90.0048
PCLAF	31.8306			TNFSF10	89.4181
SOCS3	31.2003			RAD51AP1	88.8382
MMP12	30.8936			SLC18B1	88.8349
VCAM1	30.0459			TLR8	88.2717
OLR1	29.7795			CLEC5A	86.9141
CP	28.9691			CD163L1	86.3096
CPM	28.8077			CLIC2	86.0378
ABRACL	28.1838			PECAM1	85.6347
ZWINT	27.9156			TMEM176A	84.4385
TNC	27.5456			TNFRSF9	83.4854
MMRN1	27.305			SLC38A6	83.1185
NRN1	26.7014			FBP1	82.7316
PTGS2	26.2791			CPM	82.5352
CCL8	25.5307			NRIP3	82.3677
CA12	25.3858			LPL	81.8503
HPSE	24.3677			SLC16A6	80.1145
PARM1	22.8751			TSPAN15	78.5133
MNDA	21.8542			SLC1A3	78.3062
CX3CR1	21.6018			SLC39A8	78.1296
MYOC	20.0404			CEMIP2	77.8828
APCDD1	18.8433			BCL2A1	77.6257
CCL5	18.4612			IGSF6	76.1733
ADA2	16.9779			FOLR2	74.9085
CCL21	15.55			AQP9	74.6187
KRT14	15.3479			MKI67	71.7815
CCL2	12.2698			ABCA1	71.5732
HILPDA	4.70754			SERPINF1	71.0031
				ADAMDEC1	69.7305
				MACC1	66.7836
				MMP7	66.4066
				IL1RN	65.3087
				MRC1	65.1665
				SLC28A3	64.1836
				MX2	63.7557
				RGCC	63.4753
				HPGD	62.8079
				TREM1	61.2088
				CD28	60.5165
				DNAJC5B	60.4633
				IL7R	60.3232
				SLAMF7	60.2342
				PRDM1	59.7149
				CA2	58.7894
				OAS2	58.5987
				LILRB1	58.2209
				PLTP	56.9632
				GIMAP7	56.9386
				HORMAD1	55.8872
				TMEM156	55.3796
				CCL2	54.8279
				MME	54.4766
				HK2	53.3084
				MMP12	52.0489
				GBP5	50.6388
				FLT1	50.5572
				RGS1	50.0279
				VNN1	50.0269
				IFI44	48.919
				SEMA3A	48.5948
				KCNA3	48.4294
				CFI	48.1655
				F13A1	48.0939
				CNIH3	47.2873
				GPR174	46.9056
				DEPTOR	46.7961
				PCLAF	46.2477
				TFRC	44.9318
				PAQR5	44.3333
				SCD	44.2778
				EPSTI1	42.439
				TNC	41.1113
				SPP1	40.1416
				GAPT	39.2952
				ADGRL4	37.4879
				CXADR	35.9855
				ADAMTS9	34.9573
				STEAP4	34.2356
				APOC1	33.9
				DCSTAMP	33.5857
				CLDN1	30.8898
				CD69	30.2825
				SULT1C2	27.8084
				CD200R1	26.8445
				CHI3L1	26.7421
				IFITM1	26.4205
				CXCL10	25.2888
				CCL18	24.7895
				MMP8	24.0161
				GZMK	23.3678
				TM4SF18	22.7802
				ADGRF5	20.5852
				SFRP2	19.5814
				MARCO	19.5642
				OAS3	12.6827
				EMCN	9.72486
				OLR1	9.22351
				IFI44L	8.03726
				CPA3	7.35242
				FGF7	6.6037
				IGH	5.33334
				FOS	1.52988
				HLA-DQB1	0.642757
