# Supplementary material for: Identifying RBM47, HCK, CD53, TYROBP, and HAVCR2 as Hub Genes in Advanced Atherosclerotic Plaques by Network-Based Analysis and Validation
Source: Front Genet. 2021 Jan 15;11:602908. doi: 10.3389/fgene.2020.602908 (PMC7844323; doi:10.3389/fgene.2020.602908)
Supplement: Supplementary file 3 [file Table_3.XLSX]

## Sheet: key_regulator_lightgreen
Supplementary table 3. Key transcription factors in MElightgreen and MEbrown identified by TRRUST database.
MElightgreen
Key TF	Description	P value	Targets
SPI1	spleen focus forming virus (SFFV) proviral integration oncogene spi1	1.55e-12	CYBB,NCF2,MNDA,CCL2,CSF2RA,HCK,ITGB2,FLI1,MME,CTSS,CD163,MSR1,IL18,BTK
RELA	v-rel reticuloendotheliosis viral oncogene homolog A (avian)	5.59e-11	CD69,CXCL10,FGF7,BCL2A1,ABCA1,CD28,IL1RN,FBP1,CTSB,ICAM1,CD86,CD80,TNFSF10,CCL2,MMP12,TLR2,TNC,CD83,CXCR4,ALOX5,CFI,IL18,LPL,TNFRSF9,OLR1
NFKB1	nuclear factor of kappa light polypeptide gene enhancer in B-cells 1	6.45e-11	CXCR4,CTSB,TNC,TNFRSF9,TNFSF13B,CXCL10,ALOX5,FGF7,BCL2A1,ICAM1,CFI,ABCA1,CD83,IL1RN,LPL,IL18,CD86,CD69,CD28,FBP1,OLR1,TLR2,CCL2,CD80,TNFSF10
ETS1	v-ets erythroblastosis virus E26 oncogene homolog 1 (avian)	8.2e-07	CXCR4,CTSB,HPGD,TBXAS1,F13A1,CASP1,FLI1,CR1,FLT1,TNC
SP1	Sp1 transcription factor	1.65e-06	CD83,LYZ,ITGB2,TLR2,ICAM1,ABCA1,FBP1,CCL2,CD14,TNC,TNFSF10,MME,CTSB,CD28,ALOX5,BTK,MNDA,SLC39A8,CD163,SPP1,LPL,CHI3L1,FOS,CXADR
ERG	v-ets erythroblastosis virus E26 oncogene homolog (avian)	7.83e-05	SPP1,ICAM1,CXCR4,HPGD,EPB41L3
STAT1	signal transducer and activator of transcription 1, 91kDa	8.51e-05	CD86,ICAM1,CCL2,CTSB,TNFSF13B,CCR1,CXCL10,IRF8
STAT3	signal transducer and activator of transcription 3 (acute-phase response factor)	0.000149	FOS,PRDM1,MMP7,IL1RN,ABCA1,UCP2,CHI3L1,OAS1,ICAM1,CCL2
TRERF1	transcriptional regulating factor 1	0.000158	CD80,LILRB1,CD86
ETS2	v-ets erythroblastosis virus E26 oncogene homolog 2 (avian)	0.000182	FLI1,CD163,MSR1,ICAM1,TNC
CEBPA	CCAAT/enhancer binding protein (C/EBP), alpha	0.000207	SPP1,ICAM1,CD163,CSF2RA,MSR1,CCL2
SP3	Sp3 transcription factor	0.000656	FBP1,LPL,BTK,SLC1A3,CTSB,CD14,CD83,ABCA1
MEbrown
Key TF	Description	P value	Targets
RELA	v-rel reticuloendotheliosis viral oncogene homolog A (avian)	4.14e-17	ALOX5AP,CCL4,MMP9,CD28,CXCL12,CTSB,ICAM1,PTGS2,CD86,VCAM1,TNFAIP3,TNFSF10,PLAU,CCL2,IER3,CXCL2,MMP12,TLR2,TNC,PLAUR,CD74,CXCR4,ALOX5,HPSE,CCL5,PTPN6,VWF,SOCS3,OLR1
NFKB1	nuclear factor of kappa light polypeptide gene enhancer in B-cells 1	4.95e-17	CXCR4,TNFAIP3,ALOX5AP,PTPN6,CTSB,TNC,CCL5,CXCL12,SOCS3,TNFSF13B,PLAU,CD74,ALOX5,MMP9,ICAM1,PLAUR,PTGS2,VWF,HPSE,CCL4,CD86,VCAM1,IER3,CXCL2,CD28,OLR1,TLR2,CCL2,TNFSF10
SPI1	spleen focus forming virus (SFFV) proviral integration oncogene spi1	7.23e-09	NCF2,MNDA,CCL2,ITGAM,CCL5,HCK,ITGB2,ACP5,CTSS,MSR1
SP1	Sp1 transcription factor	1.51e-08	LYZ,CYP1B1,MMRN1,ITGB2,TLR2,ICAM1,CCL2,CD14,TNC,LSP1,KRT14,TNFSF10,CTSB,CD28,ALOX5,PLAU,MNDA,PTGS2,MMP9,APOE,CCL5,SPP1,PLAUR,CHI3L1
STAT1	signal transducer and activator of transcription 1, 91kDa	1.44e-07	CD86,MMP9,ICAM1,CCL2,CTSB,TNFSF13B,SOCS3,PTGS2,LY96,IRF8
JUN	jun proto-oncogene	6.24e-07	VCAM1,CCL5,MMP9,CCL2,SYK,MMP12,TNC,PLAUR,PLAU,PTGS2,RUNX2,MSR1
ERG	v-ets erythroblastosis virus E26 oncogene homolog (avian)	1.11e-06	SPP1,VWF,ICAM1,CXCR4,CDH5,EPB41L3
REL	v-rel reticuloendotheliosis viral oncogene homolog (avian)	8.09e-06	CCL2,ICAM1,TNFAIP3,CCL5,IER3
ETS2	v-ets erythroblastosis virus E26 oncogene homolog 2 (avian)	5.56e-05	VWF,MSR1,MMP9,ICAM1,TNC
TRERF1	transcriptional regulating factor 1	7.46e-05	LILRB4,CD86,LILRB2
NFKBIA	nuclear factor of kappa light polypeptide gene enhancer in B-cells inhibitor, alpha	9.51e-05	TNFSF10,ICAM1,MMP9,CCL5
EGR1	early growth response 1	0.000155	TNFSF10,CD28,ALOX5,PLAU,PLAUR,HPSE,PTGS2
GATA6	GATA binding protein 6	0.000176	DAB2,PLAU,VWF
NFIL3	nuclear factor, interleukin 3 regulated	0.000248	VWF,PTGS2,TNFSF10
CEBPA	CCAAT/enhancer binding protein (C/EBP), alpha	0.00053	SPP1,ICAM1,SOCS3,MSR1,CCL2
IRF1	interferon regulatory factor 1	0.00053	CCL5,VCAM1,TNFSF10,NCF2,MMP9
STAT3	signal transducer and activator of transcription 3 (acute-phase response factor)	0.00057	PTGS2,MMP9,UCP2,CHI3L1,ICAM1,SOCS3,PTPN6,CCL2
KLF5	Kruppel-like factor 5 (intestinal)	0.000575	ITGB2,MMP9,CXCR4
ETS1	v-ets erythroblastosis virus E26 oncogene homolog 1 (avian)	0.000591	CXCR4,CTSB,PLAU,VWF,TNC,MMP9
CIITA	class II, major histocompatibility complex, transactivator	0.000682	HLA-DPB1,MMP9,HLA-DMA,HLA-DMB
SNAI2	snail homolog 2 (Drosophila)	0.000725	CXCR4,MMP9,CXCL12
HIF1A	hypoxia inducible factor 1, alpha subunit (basic helix-loop-helix transcription factor)	0.000769	CXCR4,CXCL12,ALOX5AP,TLR2,ITGB2,PLAU
RFXANK	regulatory factor X-associated ankyrin-containing protein	0.000897	HLA-DMA,HLA-DMB,HLA-DPB1
RFXAP	regulatory factor X-associated protein	0.000897	HLA-DPB1,HLA-DMA,HLA-DMB
