# Supplementary material for: Identifying RBM47, HCK, CD53, TYROBP, and HAVCR2 as Hub Genes in Advanced Atherosclerotic Plaques by Network-Based Analysis and Validation
Source: Front Genet. 2021 Jan 15;11:602908. doi: 10.3389/fgene.2020.602908 (PMC7844323; doi:10.3389/fgene.2020.602908)
Supplement: Supplementary file 4 [file Table_4.XLSX]

## Sheet: key_DE_TF_GSE43292
Supplementary table 4. Fold change of transcription factors in dataset GSE43292 and GSE28829.
Dataset GSE43292
	logFC	P.Value	change
SPI1	0.963239	4.8891e-11	UP
ERG	-0.784113	1.62682e-08	DOWN
STAT1	0.622445	1.36062e-07	UP
TRERF1	0.695101	5.67257e-07	UP
CEBPA	0.261472	0.0105791	UP
ETS2	-0.0841101	0.388901	NOT
RELA			Not detected
NFKB1			Not detected
ETS1			Not detected
SP1			Not detected
STAT3			Not detected
Dataset GSE28829
	logFC	P.Value	change
CEBPA	0.727996	6.34206e-07	UP
SPI1	0.501343	0.000716519	UP
TRERF1	0.173452	0.152407	NOT
ETS2	0.123277	0.325419	NOT
STAT1	0.100765	0.472317	NOT
ERG	-0.0148218	0.906052	NOT
RELA			Not detected
NFKB1			Not detected
ETS1			Not detected
SP1			Not detected
STAT3			Not detected
