# Supplementary material for: Identifying RBM47, HCK, CD53, TYROBP, and HAVCR2 as Hub Genes in Advanced Atherosclerotic Plaques by Network-Based Analysis and Validation
Source: Front Genet. 2021 Jan 15;11:602908. doi: 10.3389/fgene.2020.602908 (PMC7844323; doi:10.3389/fgene.2020.602908)
Supplement: Supplementary file 5 [file Table_5.XLSX]

## Sheet: MElightgreen_PPI
Supplementary table 5. Protein-Protein Interactions in MElightgreen.
#node1	node2	node1_string_id	node2_string_id	neighborhood_on_chromosome	gene_fusion	phylogenetic_cooccurrence	homology	coexpression	experimentally_determined_interaction	database_annotated	automated_textmining	combined_score
ABCA1	CCL2	9606.ENSP00000363868	9606.ENSP00000225831	0	0	0	0	0.085	0	0	0.512	0.534
ABCA1	TLR2	9606.ENSP00000363868	9606.ENSP00000260010	0	0	0	0	0.084	0.05	0	0.625	0.646
ABCA1	MSR1	9606.ENSP00000363868	9606.ENSP00000262101	0	0	0	0	0.062	0	0	0.42	0.432
ABCA1	ICAM1	9606.ENSP00000363868	9606.ENSP00000264832	0	0	0	0	0	0	0	0.422	0.422
ABCA1	PLIN2	9606.ENSP00000363868	9606.ENSP00000276914	0	0	0	0	0.061	0	0	0.445	0.456
ABCA1	CSF1R	9606.ENSP00000363868	9606.ENSP00000286301	0	0	0	0	0.086	0.051	0	0.569	0.593
ABCA1	PPARG	9606.ENSP00000363868	9606.ENSP00000287820	0	0	0	0	0	0.076	0	0.827	0.833
ABCA1	OLR1	9606.ENSP00000363868	9606.ENSP00000309124	0	0	0	0	0.063	0	0	0.558	0.568
ABCA1	LPL	9606.ENSP00000363868	9606.ENSP00000309757	0	0	0	0	0.056	0	0	0.676	0.681
ABCA1	SOAT1	9606.ENSP00000363868	9606.ENSP00000356591	0	0	0	0	0	0.064	0	0.634	0.642
ABCA1	SCD	9606.ENSP00000363868	9606.ENSP00000359380	0	0	0	0	0.062	0	0	0.555	0.565
ABCA1	MAFB	9606.ENSP00000363868	9606.ENSP00000362410	0	0	0	0	0.061	0	0	0.466	0.477
ABCA1	NCEH1	9606.ENSP00000363868	9606.ENSP00000442464	0	0	0	0	0.062	0	0	0.492	0.503
ABCA1	APOC1	9606.ENSP00000363868	9606.ENSP00000465356	0	0	0	0	0.061	0	0	0.505	0.515
ABCA1	PLTP	9606.ENSP00000363868	9606.ENSP00000417138	0	0	0	0	0.084	0.379	0	0.867	0.918
ACSL5	SRGN	9606.ENSP00000348429	9606.ENSP00000242465	0	0	0	0	0.213	0	0	0.294	0.42
ACSL5	LPL	9606.ENSP00000348429	9606.ENSP00000309757	0	0	0	0	0.055	0	0.8	0.18	0.831
ACSL5	IGHV4-38-2	9606.ENSP00000348429	9606.ENSP00000478289	0	0	0	0	0	0	0	0.443	0.443
ACSL5	SCD	9606.ENSP00000348429	9606.ENSP00000359380	0	0	0	0	0.107	0.161	0	0.505	0.597
ADAM28	MMD	9606.ENSP00000265769	9606.ENSP00000262065	0	0	0	0	0	0	0	0.554	0.554
ADAM28	ITGA4	9606.ENSP00000265769	9606.ENSP00000380227	0	0	0	0	0.062	0.379	0.9	0.5	0.966
ADAMDEC1	C1QC	9606.ENSP00000256412	9606.ENSP00000363770	0	0	0	0	0.297	0	0	0.227	0.433
ADAMDEC1	SLAMF8	9606.ENSP00000256412	9606.ENSP00000289707	0	0	0	0	0.323	0	0	0.316	0.517
ADAMTS9	PPARG	9606.ENSP00000418735	9606.ENSP00000287820	0	0	0	0	0	0.05	0	0.495	0.499
ADAP2	PLEK	9606.ENSP00000329468	9606.ENSP00000234313	0	0	0	0	0.225	0	0	0.349	0.474
ADAP2	EVI2A	9606.ENSP00000329468	9606.ENSP00000247270	0	0	0	0	0.07	0	0	0.535	0.549
ADAP2	CYTH4	9606.ENSP00000329468	9606.ENSP00000248901	0	0	0	0	0.233	0	0	0.287	0.43
ADAP2	TYROBP	9606.ENSP00000329468	9606.ENSP00000262629	0	0	0	0	0.608	0	0	0	0.608
ADAP2	IGSF6	9606.ENSP00000329468	9606.ENSP00000268389	0	0	0	0	0.55	0	0	0	0.55
ADAP2	CSF1R	9606.ENSP00000329468	9606.ENSP00000286301	0	0	0	0	0.739	0	0	0.058	0.743
ADAP2	CD14	9606.ENSP00000329468	9606.ENSP00000304236	0	0	0	0	0.55	0	0	0	0.55
ADAP2	C1QB	9606.ENSP00000329468	9606.ENSP00000313967	0	0	0	0	0.569	0	0	0.107	0.598
ADAP2	EVI2B	9606.ENSP00000329468	9606.ENSP00000333779	0	0	0	0	0.076	0	0	0.39	0.412
ADAP2	SLC7A7	9606.ENSP00000329468	9606.ENSP00000380666	0	0	0	0	0.543	0.05	0	0.052	0.552
ADAP2	CD163	9606.ENSP00000329468	9606.ENSP00000352071	0	0	0	0	0.557	0	0	0	0.557
ADAP2	MS4A6A	9606.ENSP00000329468	9606.ENSP00000392770	0	0	0	0	0.541	0	0	0.158	0.597
ADAP2	C1QA	9606.ENSP00000329468	9606.ENSP00000363773	0	0	0	0	0.616	0	0	0.124	0.649
ADRBK2	PLEK	9606.ENSP00000317578	9606.ENSP00000234313	0	0	0	0	0	0	0	0.477	0.477
ADRBK2	CCR1	9606.ENSP00000317578	9606.ENSP00000296140	0	0	0	0	0	0.173	0.6	0.144	0.692
ADRBK2	CXCR4	9606.ENSP00000317578	9606.ENSP00000386884	0	0	0	0	0	0.464	0.6	0.41	0.862
AIF1	LCP2	9606.ENSP00000365227	9606.ENSP00000046794	0	0	0	0	0.494	0	0	0.057	0.502
AIF1	CCL2	9606.ENSP00000365227	9606.ENSP00000225831	0	0	0	0	0	0	0	0.658	0.658
AIF1	IL10RA	9606.ENSP00000365227	9606.ENSP00000227752	0	0	0	0	0.338	0	0	0.19	0.44
AIF1	CD69	9606.ENSP00000365227	9606.ENSP00000228434	0	0	0	0	0.247	0.187	0	0.152	0.435
AIF1	PLEK	9606.ENSP00000365227	9606.ENSP00000234313	0	0	0	0	0.418	0	0	0.061	0.43
AIF1	DOCK2	9606.ENSP00000365227	9606.ENSP00000256935	0	0	0	0	0.333	0	0	0.138	0.4
AIF1	MYO1G	9606.ENSP00000365227	9606.ENSP00000258787	0	0	0	0	0.214	0.266	0	0.096	0.432
AIF1	TLR2	9606.ENSP00000365227	9606.ENSP00000260010	0	0	0	0	0.213	0.053	0	0.517	0.608
AIF1	MSR1	9606.ENSP00000365227	9606.ENSP00000262101	0	0	0	0	0.076	0	0	0.442	0.462
AIF1	TYROBP	9606.ENSP00000365227	9606.ENSP00000262629	0	0	0	0	0.531	0	0	0.424	0.718
AIF1	ICAM1	9606.ENSP00000365227	9606.ENSP00000264832	0	0	0	0	0.065	0	0	0.4	0.415
AIF1	SLC1A3	9606.ENSP00000365227	9606.ENSP00000265113	0	0	0	0	0	0	0	0.473	0.473
AIF1	IRF8	9606.ENSP00000365227	9606.ENSP00000268638	0	0	0	0	0.338	0	0	0.292	0.511
AIF1	CD53	9606.ENSP00000365227	9606.ENSP00000271324	0	0	0	0	0.473	0	0	0.087	0.498
AIF1	FCGR2A	9606.ENSP00000365227	9606.ENSP00000271450	0	0	0	0	0.214	0	0	0.446	0.545
AIF1	IL18	9606.ENSP00000365227	9606.ENSP00000280357	0	0	0	0	0	0	0	0.423	0.422
AIF1	CSF1R	9606.ENSP00000365227	9606.ENSP00000286301	0	0	0	0	0.272	0	0	0.534	0.646
AIF1	FCER1G	9606.ENSP00000365227	9606.ENSP00000289902	0	0	0	0	0.344	0	0	0.167	0.43
AIF1	LAPTM5	9606.ENSP00000365227	9606.ENSP00000294507	0	0	0	0	0.419	0	0	0.058	0.429
AIF1	CCR1	9606.ENSP00000365227	9606.ENSP00000296140	0	0	0	0	0.337	0	0	0.249	0.48
AIF1	C3AR1	9606.ENSP00000365227	9606.ENSP00000302079	0	0	0	0	0.332	0	0	0.188	0.434
AIF1	CXCL10	9606.ENSP00000365227	9606.ENSP00000305651	0	0	0	0	0.098	0	0	0.444	0.477
AIF1	FOS	9606.ENSP00000365227	9606.ENSP00000306245	0	0	0	0	0.076	0.104	0	0.45	0.504
AIF1	CD200R1	9606.ENSP00000365227	9606.ENSP00000311035	0	0	0	0	0.1	0	0	0.43	0.465
AIF1	TLR8	9606.ENSP00000365227	9606.ENSP00000312082	0	0	0	0	0.351	0.053	0	0.349	0.564
AIF1	C1QB	9606.ENSP00000365227	9606.ENSP00000313967	0	0	0	0	0.224	0	0	0.325	0.453
AIF1	CD86	9606.ENSP00000365227	9606.ENSP00000332049	0	0	0	0	0.371	0	0	0.472	0.653
AIF1	NLRP3	9606.ENSP00000365227	9606.ENSP00000337383	0	0	0	0	0.14	0	0	0.43	0.488
AIF1	MS4A4A	9606.ENSP00000365227	9606.ENSP00000338648	0	0	0	0	0.411	0	0	0.163	0.486
AIF1	FCGR2B	9606.ENSP00000365227	9606.ENSP00000351497	0	0	0	0	0.215	0	0	0.473	0.568
AIF1	CD163	9606.ENSP00000365227	9606.ENSP00000352071	0	0	0	0	0.139	0	0	0.558	0.603
AIF1	CD300A	9606.ENSP00000365227	9606.ENSP00000353259	0	0	0	0	0.443	0	0	0.058	0.452
AIF1	MPEG1	9606.ENSP00000365227	9606.ENSP00000354335	0	0	0	0	0.337	0	0	0.145	0.408
AIF1	TLR1	9606.ENSP00000365227	9606.ENSP00000354932	0	0	0	0	0.19	0.053	0	0.39	0.491
AIF1	SGK1	9606.ENSP00000365227	9606.ENSP00000356832	0	0	0	0	0.062	0.084	0	0.437	0.474
AIF1	SLAMF6	9606.ENSP00000365227	9606.ENSP00000357036	0	0	0	0	0.088	0	0	0.5	0.524
AIF1	MNDA	9606.ENSP00000365227	9606.ENSP00000357123	0	0	0	0	0.474	0	0	0.052	0.48
AIF1	CTSS	9606.ENSP00000365227	9606.ENSP00000357981	0	0	0	0	0.214	0.109	0	0.251	0.429
AIF1	C1QC	9606.ENSP00000365227	9606.ENSP00000363770	0	0	0	0	0.213	0	0	0.31	0.433
AIF1	C1QA	9606.ENSP00000365227	9606.ENSP00000363773	0	0	0	0	0.312	0	0	0.325	0.515
AIF1	FYB	9606.ENSP00000365227	9606.ENSP00000427114	0	0	0	0	0.35	0	0	0.116	0.4
AIF1	CLEC5A	9606.ENSP00000365227	9606.ENSP00000449999	0	0	0	0	0.298	0.187	0	0.058	0.415
AIF1	BTK	9606.ENSP00000365227	9606.ENSP00000483570	0	0	0	0	0.371	0.125	0	0.062	0.438
AIF1	HCK	9606.ENSP00000365227	9606.ENSP00000444986	0	0	0	0	0.365	0.125	0	0.074	0.44
AIF1	ITGB2	9606.ENSP00000365227	9606.ENSP00000380948	0	0	0	0	0.368	0	0	0.213	0.481
AIF1	CASP1	9606.ENSP00000365227	9606.ENSP00000433138	0	0	0	0	0.152	0	0	0.43	0.495
AIF1	LY86	9606.ENSP00000365227	9606.ENSP00000369286	0	0	0	0	0.499	0	0	0.147	0.554
AIF1	PECAM1	9606.ENSP00000365227	9606.ENSP00000457421	0	0	0	0	0.19	0	0	0.543	0.614
AIF1	CYBB	9606.ENSP00000365227	9606.ENSP00000367851	0	0	0	0	0.39	0.063	0	0.531	0.708
AIF1	MRC1	9606.ENSP00000365227	9606.ENSP00000455897	0	0	0	0	0.152	0.187	0	0.641	0.73
AIF1	LCP1	9606.ENSP00000365227	9606.ENSP00000381581	0	0	0	0	0.319	0.437	0	0.436	0.765
AIF1	PTPRC	9606.ENSP00000365227	9606.ENSP00000411355	0	0	0	0	0.338	0.078	0	0.669	0.78
ALOX5	CCL2	9606.ENSP00000363512	9606.ENSP00000225831	0	0	0	0	0	0	0	0.446	0.446
ALOX5	TLR2	9606.ENSP00000363512	9606.ENSP00000260010	0	0	0	0	0.336	0	0	0.354	0.552
ALOX5	TYROBP	9606.ENSP00000363512	9606.ENSP00000262629	0	0	0	0	0.553	0	0	0	0.553
ALOX5	ICAM1	9606.ENSP00000363512	9606.ENSP00000264832	0	0	0	0	0.06	0	0	0.4	0.411
ALOX5	PPARG	9606.ENSP00000363512	9606.ENSP00000287820	0	0	0	0	0	0	0	0.421	0.42
ALOX5	HPGD	9606.ENSP00000363512	9606.ENSP00000296522	0	0	0	0	0.063	0	0	0.443	0.455
ALOX5	CD14	9606.ENSP00000363512	9606.ENSP00000304236	0	0	0	0	0.426	0	0	0.135	0.482
ALOX5	TLR8	9606.ENSP00000363512	9606.ENSP00000312082	0	0	0	0	0.333	0	0	0.21	0.45
ALOX5	CD86	9606.ENSP00000363512	9606.ENSP00000332049	0	0	0	0	0.33	0	0	0.151	0.406
ALOX5	NCF2	9606.ENSP00000363512	9606.ENSP00000356505	0	0	0	0	0.319	0	0	0.21	0.439
ALOX5	MNDA	9606.ENSP00000363512	9606.ENSP00000357123	0	0	0	0	0.419	0	0	0.053	0.426
ALOX5	SYK	9606.ENSP00000363512	9606.ENSP00000364907	0	0	0	0	0.253	0	0	0.245	0.411
ALOX5	BTK	9606.ENSP00000363512	9606.ENSP00000483570	0	0	0	0	0.322	0	0	0.218	0.447
ALOX5	CYBB	9606.ENSP00000363512	9606.ENSP00000367851	0	0	0	0	0.338	0	0	0.218	0.46
ALOX5	ITGB2	9606.ENSP00000363512	9606.ENSP00000380948	0	0	0	0	0.548	0	0	0.189	0.617
ALOX5	TBXAS1	9606.ENSP00000363512	9606.ENSP00000389414	0	0	0	0	0.12	0	0	0.635	0.665
ALOX5	HCK	9606.ENSP00000363512	9606.ENSP00000444986	0	0	0	0	0.535	0.313	0	0.085	0.682
ALOX5	GPX1	9606.ENSP00000363512	9606.ENSP00000407375	0	0	0	0	0	0	0.9	0.231	0.919
AMICA1	TYROBP	9606.ENSP00000348635	9606.ENSP00000262629	0	0	0	0	0.558	0	0	0.111	0.59
AMICA1	IGSF6	9606.ENSP00000348635	9606.ENSP00000268389	0	0	0	0	0.654	0	0	0	0.654
AMICA1	CXADR	9606.ENSP00000348635	9606.ENSP00000284878	0	0	0	0.568	0	0.78	0.9	0.748	0.984
AMICA1	CD28	9606.ENSP00000348635	9606.ENSP00000324890	0	0	0	0	0.061	0	0	0.64	0.647
AMICA1	C1orf162	9606.ENSP00000348635	9606.ENSP00000344218	0	0	0	0	0.558	0	0	0	0.558
AMICA1	ITGB2	9606.ENSP00000348635	9606.ENSP00000380948	0	0	0	0	0.321	0	0	0.25	0.469
AMICA1	MNDA	9606.ENSP00000348635	9606.ENSP00000357123	0	0	0	0	0.541	0	0	0.172	0.603
AMICA1	ITGA4	9606.ENSP00000348635	9606.ENSP00000380227	0	0	0	0	0.061	0	0.9	0.112	0.909
AMPD3	PNP	9606.ENSP00000379802	9606.ENSP00000354532	0.081	0	0	0	0.082	0	0	0.716	0.739
AMPD3	CECR1	9606.ENSP00000379802	9606.ENSP00000382731	0	0	0	0	0.082	0.05	0	0.459	0.487
AMPD3	MMP12	9606.ENSP00000379802	9606.ENSP00000458585	0	0	0	0	0	0	0	0.503	0.503
AOAH	PLEK	9606.ENSP00000479664	9606.ENSP00000234313	0	0	0	0	0.544	0	0	0	0.544
AOAH	TLR2	9606.ENSP00000479664	9606.ENSP00000260010	0	0	0	0	0.313	0	0	0.267	0.475
AOAH	TYROBP	9606.ENSP00000479664	9606.ENSP00000262629	0	0	0	0	0.554	0	0	0.113	0.587
AOAH	IGSF6	9606.ENSP00000479664	9606.ENSP00000268389	0	0	0	0	0.669	0	0	0.055	0.673
AOAH	CSF1R	9606.ENSP00000479664	9606.ENSP00000286301	0	0	0	0	0.551	0	0	0.058	0.558
AOAH	CD14	9606.ENSP00000479664	9606.ENSP00000304236	0	0	0	0	0.5	0	0	0.227	0.597
AOAH	TLR8	9606.ENSP00000479664	9606.ENSP00000312082	0	0	0	0	0.463	0	0	0.064	0.475
AOAH	C1orf162	9606.ENSP00000479664	9606.ENSP00000344218	0	0	0	0	0.54	0	0	0	0.54
AOAH	MNDA	9606.ENSP00000479664	9606.ENSP00000357123	0	0	0	0	0.551	0	0	0	0.551
AOAH	LY86	9606.ENSP00000479664	9606.ENSP00000369286	0	0	0	0	0.307	0	0	0.247	0.457
AOAH	ITGB2	9606.ENSP00000479664	9606.ENSP00000380948	0	0	0	0	0.535	0	0	0.073	0.55
AOAH	MS4A6A	9606.ENSP00000479664	9606.ENSP00000392770	0	0	0	0	0.52	0	0	0	0.52
AOAH	SLA	9606.ENSP00000479664	9606.ENSP00000394049	0	0	0	0	0.493	0	0	0	0.493
AOAH	HCK	9606.ENSP00000479664	9606.ENSP00000444986	0	0	0	0	0.555	0	0	0	0.555
APBB1IP	SKAP2	9606.ENSP00000365411	9606.ENSP00000005587	0	0	0	0	0.063	0	0	0.597	0.606
APBB1IP	CD4	9606.ENSP00000365411	9606.ENSP00000011653	0	0	0	0	0.175	0	0.36	0	0.449
APBB1IP	LCP2	9606.ENSP00000365411	9606.ENSP00000046794	0	0	0	0	0.386	0	0	0.53	0.699
APBB1IP	PLEK	9606.ENSP00000365411	9606.ENSP00000234313	0	0	0	0	0.349	0	0	0.448	0.625
APBB1IP	RAC2	9606.ENSP00000365411	9606.ENSP00000249071	0	0	0	0	0.328	0.098	0	0.418	0.617
APBB1IP	DOCK2	9606.ENSP00000365411	9606.ENSP00000256935	0	0	0	0	0.416	0	0	0.331	0.593
APBB1IP	CYTIP	9606.ENSP00000365411	9606.ENSP00000264192	0	0	0	0	0.343	0	0	0.126	0.402
APBB1IP	CD53	9606.ENSP00000365411	9606.ENSP00000271324	0	0	0	0	0.524	0	0	0	0.524
APBB1IP	NCKAP1L	9606.ENSP00000365411	9606.ENSP00000293373	0	0	0	0	0.302	0	0	0.255	0.458
APBB1IP	LAPTM5	9606.ENSP00000365411	9606.ENSP00000294507	0	0	0	0	0.511	0	0	0.108	0.545
APBB1IP	HCLS1	9606.ENSP00000365411	9606.ENSP00000320176	0	0	0	0	0.533	0	0	0.117	0.57
APBB1IP	ITGAL	9606.ENSP00000365411	9606.ENSP00000349252	0	0	0	0	0.243	0	0	0.268	0.422
APBB1IP	SYK	9606.ENSP00000365411	9606.ENSP00000364907	0	0	0	0	0.124	0.079	0.9	0.251	0.931
APBB1IP	BTK	9606.ENSP00000365411	9606.ENSP00000483570	0	0	0	0	0.366	0.079	0	0.116	0.439
APBB1IP	ITGB2	9606.ENSP00000365411	9606.ENSP00000380948	0	0	0	0	0.5	0	0	0.287	0.628
APBB1IP	PTPRC	9606.ENSP00000365411	9606.ENSP00000411355	0	0	0	0	0.488	0.261	0	0.102	0.631
APBB1IP	FYB	9606.ENSP00000365411	9606.ENSP00000427114	0	0	0	0	0.352	0	0	0.644	0.759
APOC1	MSR1	9606.ENSP00000465356	9606.ENSP00000262101	0	0	0	0	0	0	0.54	0.111	0.573
APOC1	PLA2G7	9606.ENSP00000465356	9606.ENSP00000274793	0	0	0	0	0.077	0	0.72	0.359	0.819
APOC1	ATP8B4	9606.ENSP00000465356	9606.ENSP00000284509	0	0	0	0	0	0	0	0.428	0.428
APOC1	CLDN1	9606.ENSP00000465356	9606.ENSP00000295522	0	0	0	0	0.063	0	0	0.403	0.417
APOC1	LPL	9606.ENSP00000465356	9606.ENSP00000309757	0	0	0	0	0.045	0	0.54	0.621	0.818
APOC1	CPVL	9606.ENSP00000465356	9606.ENSP00000387164	0	0	0	0	0.077	0	0	0.384	0.408
APOC1	PLTP	9606.ENSP00000465356	9606.ENSP00000417138	0	0	0	0	0.088	0	0.72	0.534	0.87
AQP9	CCR1	9606.ENSP00000219919	9606.ENSP00000296140	0	0	0	0	0.335	0	0	0.153	0.412
AQP9	TYROBP	9606.ENSP00000219919	9606.ENSP00000262629	0	0	0	0	0.53	0	0	0	0.53
AQP9	CD14	9606.ENSP00000219919	9606.ENSP00000304236	0	0	0	0	0.537	0	0	0	0.537
AQP9	IL1RN	9606.ENSP00000219919	9606.ENSP00000259206	0	0	0	0	0.524	0	0	0.089	0.547
AQP9	PLEK	9606.ENSP00000219919	9606.ENSP00000234313	0	0	0	0	0.533	0	0	0.073	0.548
AQP9	HCK	9606.ENSP00000219919	9606.ENSP00000444986	0	0	0	0	0.552	0	0	0	0.552
AQP9	TREM1	9606.ENSP00000219919	9606.ENSP00000244709	0	0	0	0	0.54	0	0	0.099	0.567
AQP9	TLR8	9606.ENSP00000219919	9606.ENSP00000312082	0	0	0	0	0.547	0.063	0	0.073	0.572
AQP9	IGSF6	9606.ENSP00000219919	9606.ENSP00000268389	0	0	0	0	0.55	0	0	0.112	0.583
AQP9	TLR2	9606.ENSP00000219919	9606.ENSP00000260010	0	0	0	0	0.551	0.063	0	0.092	0.584
AQP9	NCF2	9606.ENSP00000219919	9606.ENSP00000356505	0	0	0	0	0.621	0	0	0.153	0.665
AQP9	MNDA	9606.ENSP00000219919	9606.ENSP00000357123	0	0	0	0	0.779	0	0	0.214	0.818
ARHGAP18	RAC2	9606.ENSP00000357131	9606.ENSP00000249071	0	0	0	0	0.062	0.162	0.9	0.074	0.917
ARHGAP25	LCP2	9606.ENSP00000386911	9606.ENSP00000046794	0	0	0	0	0.553	0	0	0.135	0.597
ARHGAP25	IL10RA	9606.ENSP00000386911	9606.ENSP00000227752	0	0	0	0	0.545	0	0	0	0.545
ARHGAP25	PLEK	9606.ENSP00000386911	9606.ENSP00000234313	0	0	0	0.568	0.553	0	0	0.355	0.617
ARHGAP25	CYTH4	9606.ENSP00000386911	9606.ENSP00000248901	0	0	0	0	0.533	0	0	0	0.533
ARHGAP25	RAC2	9606.ENSP00000386911	9606.ENSP00000249071	0	0	0	0	0.189	0.177	0.9	0.271	0.944
ARHGAP25	CD53	9606.ENSP00000386911	9606.ENSP00000271324	0	0	0	0	0.536	0	0	0.22	0.622
ARHGAP25	HCLS1	9606.ENSP00000386911	9606.ENSP00000320176	0	0	0	0	0.439	0	0	0	0.439
ARHGAP25	ARHGAP30	9606.ENSP00000386911	9606.ENSP00000356992	0	0	0	0.567	0.348	0	0	0.326	0.432
ARHGAP25	MNDA	9606.ENSP00000386911	9606.ENSP00000357123	0	0	0	0	0.315	0	0	0.174	0.41
ARHGAP25	PTPRC	9606.ENSP00000386911	9606.ENSP00000411355	0	0	0	0	0.549	0	0	0	0.549
ARHGAP30	LCP2	9606.ENSP00000356992	9606.ENSP00000046794	0	0	0	0	0.441	0	0	0	0.441
ARHGAP30	CORO1A	9606.ENSP00000356992	9606.ENSP00000219150	0	0	0	0	0.745	0	0	0	0.745
ARHGAP30	IL10RA	9606.ENSP00000356992	9606.ENSP00000227752	0	0	0	0	0.544	0	0	0.061	0.554
ARHGAP30	PLEK	9606.ENSP00000356992	9606.ENSP00000234313	0	0	0	0	0.551	0	0	0	0.551
ARHGAP30	RAC2	9606.ENSP00000356992	9606.ENSP00000249071	0	0	0	0	0.385	0.057	0.9	0.041	0.936
ARHGAP30	DOCK2	9606.ENSP00000356992	9606.ENSP00000256935	0	0	0	0	0.436	0	0	0.127	0.487
ARHGAP30	CD53	9606.ENSP00000356992	9606.ENSP00000271324	0	0	0	0	0.423	0	0	0	0.423
ARHGAP30	SLAMF8	9606.ENSP00000356992	9606.ENSP00000289707	0	0	0	0	0.161	0	0	0.56	0.615
ARHGAP30	FCER1G	9606.ENSP00000356992	9606.ENSP00000289902	0	0	0	0	0.248	0	0	0.255	0.416
ARHGAP30	NCKAP1L	9606.ENSP00000356992	9606.ENSP00000293373	0	0	0	0	0.43	0	0	0.108	0.47
ARHGAP30	LAPTM5	9606.ENSP00000356992	9606.ENSP00000294507	0	0	0	0	0.563	0	0	0	0.563
ARHGAP30	HCLS1	9606.ENSP00000356992	9606.ENSP00000320176	0	0	0	0	0.391	0	0	0.283	0.545
ARHGAP30	NCF2	9606.ENSP00000356992	9606.ENSP00000356505	0	0	0	0	0.494	0	0	0	0.494
ARHGAP30	SLA	9606.ENSP00000356992	9606.ENSP00000394049	0	0	0	0	0.533	0	0	0	0.533
ARHGAP30	CD52	9606.ENSP00000356992	9606.ENSP00000363330	0	0	0	0	0.538	0	0	0.049	0.542
ARHGAP30	ITGB2	9606.ENSP00000356992	9606.ENSP00000380948	0	0	0	0	0.584	0	0	0	0.584
ARHGAP30	CD48	9606.ENSP00000356992	9606.ENSP00000484431	0	0	0	0	0.547	0	0	0.151	0.599
ARHGAP30	PTPRC	9606.ENSP00000356992	9606.ENSP00000411355	0	0	0	0	0.607	0	0	0	0.607
ARHGAP30	DOCK4	9606.ENSP00000356992	9606.ENSP00000404179	0	0	0	0	0.081	0	0	0.601	0.617
ARHGEF3	PLEK	9606.ENSP00000341071	9606.ENSP00000234313	0	0	0	0	0.065	0	0	0.509	0.521
ARHGEF3	RAC2	9606.ENSP00000341071	9606.ENSP00000249071	0	0	0	0	0.065	0.308	0.9	0.193	0.94
ATP8B4	VAMP8	9606.ENSP00000284509	9606.ENSP00000263864	0	0	0	0	0	0.074	0.9	0.069	0.906
ATP8B4	CD53	9606.ENSP00000284509	9606.ENSP00000271324	0	0	0	0	0.141	0	0.9	0	0.91
ATP8B4	PTPRJ	9606.ENSP00000284509	9606.ENSP00000400010	0	0	0	0	0	0	0.9	0	0.9
ATP8B4	OLR1	9606.ENSP00000284509	9606.ENSP00000309124	0	0	0	0	0.078	0	0.9	0	0.903
ATP8B4	ITGAL	9606.ENSP00000284509	9606.ENSP00000349252	0	0	0	0	0.108	0	0.9	0	0.907
ATP8B4	LAIR1	9606.ENSP00000284509	9606.ENSP00000375622	0	0	0	0	0.116	0	0.9	0	0.907
ATP8B4	CD300A	9606.ENSP00000284509	9606.ENSP00000353259	0	0	0	0	0.132	0	0.9	0	0.909
ATP8B4	FCER1G	9606.ENSP00000284509	9606.ENSP00000289902	0	0	0	0	0.158	0	0.9	0	0.912
ATP8B4	CD36	9606.ENSP00000284509	9606.ENSP00000399421	0	0	0	0	0.157	0	0.9	0	0.912
ATP8B4	CLEC5A	9606.ENSP00000284509	9606.ENSP00000449999	0	0	0	0	0.162	0	0.9	0	0.912
ATP8B4	CYBB	9606.ENSP00000284509	9606.ENSP00000367851	0	0	0	0	0.159	0	0.9	0.05	0.913
ATP8B4	ITGB2	9606.ENSP00000284509	9606.ENSP00000380948	0	0	0	0	0.17	0	0.9	0.057	0.914
ATP8B4	C3AR1	9606.ENSP00000284509	9606.ENSP00000302079	0	0	0	0	0.192	0	0.9	0.045	0.916
B3GNT5	KLHL6	9606.ENSP00000316173	9606.ENSP00000341342	0	0	0	0	0	0	0	0.493	0.493
BCAT1	LRMP	9606.ENSP00000443459	9606.ENSP00000346442	0	0	0	0	0	0	0	0.596	0.596
BCAT1	IDH1	9606.ENSP00000443459	9606.ENSP00000390265	0	0	0	0	0.083	0	0	0.483	0.505
BCL2A1	LCP2	9606.ENSP00000267953	9606.ENSP00000046794	0	0	0	0	0.624	0	0	0.069	0.635
BCL2A1	TNFSF8	9606.ENSP00000267953	9606.ENSP00000223795	0	0	0	0	0.246	0	0	0.274	0.429
BCL2A1	CD69	9606.ENSP00000267953	9606.ENSP00000228434	0	0	0	0	0.391	0	0	0.137	0.452
BCL2A1	PLEK	9606.ENSP00000267953	9606.ENSP00000234313	0	0	0	0	0.434	0	0	0.074	0.453
BCL2A1	TNFSF10	9606.ENSP00000267953	9606.ENSP00000241261	0	0	0	0	0.098	0	0	0.4	0.435
BCL2A1	RAC2	9606.ENSP00000267953	9606.ENSP00000249071	0	0	0	0	0.372	0	0	0.108	0.416
BCL2A1	MYO1G	9606.ENSP00000267953	9606.ENSP00000258787	0	0	0	0	0.256	0	0	0.248	0.417
BCL2A1	IL1RN	9606.ENSP00000267953	9606.ENSP00000259206	0	0	0	0	0.345	0	0	0.148	0.418
BCL2A1	TLR2	9606.ENSP00000267953	9606.ENSP00000260010	0	0	0	0	0.196	0	0	0.291	0.406
BCL2A1	TYROBP	9606.ENSP00000267953	9606.ENSP00000262629	0	0	0	0	0.436	0	0	0.108	0.476
BCL2A1	ICAM1	9606.ENSP00000267953	9606.ENSP00000264832	0	0	0	0	0.175	0	0	0.319	0.414
BCL2A1	TNFRSF9	9606.ENSP00000267953	9606.ENSP00000478699	0	0	0	0	0.062	0	0	0.388	0.401
BCL2A1	NCF2	9606.ENSP00000267953	9606.ENSP00000356505	0	0	0	0	0.394	0	0	0.09	0.425
BCL2A1	LAPTM5	9606.ENSP00000267953	9606.ENSP00000294507	0	0	0	0	0.418	0	0	0.058	0.428
BCL2A1	LY86	9606.ENSP00000267953	9606.ENSP00000369286	0	0	0	0	0.426	0	0	0.047	0.429
BCL2A1	CCR1	9606.ENSP00000267953	9606.ENSP00000296140	0	0	0	0	0.368	0	0	0.136	0.431
BCL2A1	HCK	9606.ENSP00000267953	9606.ENSP00000444986	0	0	0	0	0.36	0	0	0.156	0.437
BCL2A1	CYBB	9606.ENSP00000267953	9606.ENSP00000367851	0	0	0	0	0.36	0	0	0.166	0.444
BCL2A1	TLR8	9606.ENSP00000267953	9606.ENSP00000312082	0	0	0	0	0.346	0	0	0.195	0.451
BCL2A1	BTK	9606.ENSP00000267953	9606.ENSP00000483570	0	0	0	0	0.334	0	0	0.21	0.451
BCL2A1	TLR1	9606.ENSP00000267953	9606.ENSP00000354932	0	0	0	0	0.342	0	0	0.212	0.46
BCL2A1	CD86	9606.ENSP00000267953	9606.ENSP00000332049	0	0	0	0	0.366	0	0	0.19	0.464
BCL2A1	CD83	9606.ENSP00000267953	9606.ENSP00000368450	0	0	0	0	0.196	0	0	0.384	0.484
BCL2A1	C1QB	9606.ENSP00000267953	9606.ENSP00000313967	0	0	0	0	0.487	0	0	0.071	0.503
BCL2A1	C3AR1	9606.ENSP00000267953	9606.ENSP00000302079	0	0	0	0	0.496	0	0	0.096	0.525
BCL2A1	PTPRC	9606.ENSP00000267953	9606.ENSP00000411355	0	0	0	0	0.431	0	0	0.2	0.525
BCL2A1	CXCR4	9606.ENSP00000267953	9606.ENSP00000386884	0	0	0	0	0.117	0	0	0.511	0.55
BCL2A1	CASP1	9606.ENSP00000267953	9606.ENSP00000433138	0	0	0	0	0.347	0.168	0	0.309	0.592
BCL2A1	ITGB2	9606.ENSP00000267953	9606.ENSP00000380948	0	0	0	0	0.592	0	0	0.133	0.631
BCL2A1	SAMSN1	9606.ENSP00000267953	9606.ENSP00000285670	0	0	0	0	0.548	0	0	0.239	0.641
BIN2	LCP2	9606.ENSP00000267012	9606.ENSP00000046794	0	0	0	0	0.675	0	0	0.091	0.692
BIN2	CORO1A	9606.ENSP00000267012	9606.ENSP00000219150	0	0	0	0	0.34	0.083	0	0.127	0.425
BIN2	IL10RA	9606.ENSP00000267012	9606.ENSP00000227752	0	0	0	0	0.531	0	0	0.042	0.532
BIN2	PLEK	9606.ENSP00000267012	9606.ENSP00000234313	0	0	0	0	0.564	0	0	0.042	0.564
BIN2	RAC2	9606.ENSP00000267012	9606.ENSP00000249071	0	0	0	0	0.306	0.131	0	0.089	0.402
BIN2	DOCK2	9606.ENSP00000267012	9606.ENSP00000256935	0	0	0	0	0.41	0	0	0.091	0.441
BIN2	MYO1G	9606.ENSP00000267012	9606.ENSP00000258787	0	0	0	0	0.378	0.133	0	0.082	0.461
BIN2	CYTIP	9606.ENSP00000267012	9606.ENSP00000264192	0	0	0	0	0.522	0	0	0	0.522
BIN2	NCKAP1L	9606.ENSP00000267012	9606.ENSP00000293373	0	0	0	0	0.403	0	0	0	0.403
BIN2	INPP5D	9606.ENSP00000267012	9606.ENSP00000405338	0	0	0	0	0.272	0.166	0	0.097	0.404
BIN2	LY86	9606.ENSP00000267012	9606.ENSP00000369286	0	0	0	0	0.347	0	0	0.144	0.418
BIN2	GMFG	9606.ENSP00000267012	9606.ENSP00000472249	0	0	0	0	0.518	0	0	0	0.518
BIN2	LAPTM5	9606.ENSP00000267012	9606.ENSP00000294507	0	0	0	0	0.528	0	0	0	0.528
BIN2	EVI2B	9606.ENSP00000267012	9606.ENSP00000333779	0	0	0	0	0.55	0	0	0	0.55
BIN2	HCLS1	9606.ENSP00000267012	9606.ENSP00000320176	0	0	0	0	0.548	0	0	0.051	0.552
BIN2	CD53	9606.ENSP00000267012	9606.ENSP00000271324	0	0	0	0	0.554	0	0	0	0.554
BIN2	PTPRC	9606.ENSP00000267012	9606.ENSP00000411355	0	0	0	0	0.571	0	0	0	0.571
BIN2	FYB	9606.ENSP00000267012	9606.ENSP00000427114	0	0	0	0	0.569	0	0	0.246	0.661
BIN2	BTK	9606.ENSP00000267012	9606.ENSP00000483570	0	0	0	0	0.806	0	0	0	0.806
BIN2	LPXN	9606.ENSP00000267012	9606.ENSP00000431284	0	0	0	0	0.117	0.08	0.9	0.062	0.913
BIN2	LCP1	9606.ENSP00000267012	9606.ENSP00000381581	0	0	0	0	0.394	0.185	0.9	0.203	0.955
BTK	CD4	9606.ENSP00000483570	9606.ENSP00000011653	0	0	0	0	0.179	0.263	0	0.22	0.487
BTK	LCP2	9606.ENSP00000483570	9606.ENSP00000046794	0	0	0	0	0.594	0.1	0.9	0.601	0.983
BTK	CORO1A	9606.ENSP00000483570	9606.ENSP00000219150	0	0	0	0	0.352	0.066	0	0.213	0.482
BTK	IL10RA	9606.ENSP00000483570	9606.ENSP00000227752	0	0	0	0	0.372	0	0	0.166	0.454
BTK	CD69	9606.ENSP00000483570	9606.ENSP00000228434	0	0	0	0	0.338	0.063	0	0.383	0.583
BTK	PLEK	9606.ENSP00000483570	9606.ENSP00000234313	0	0	0	0	0.604	0	0	0.685	0.87
BTK	RAC2	9606.ENSP00000483570	9606.ENSP00000249071	0	0	0	0	0.298	0.16	0	0.297	0.549
BTK	CD180	9606.ENSP00000483570	9606.ENSP00000256447	0	0	0	0	0.196	0.123	0	0.283	0.45
BTK	DOCK2	9606.ENSP00000483570	9606.ENSP00000256935	0	0	0	0	0.391	0.079	0	0.212	0.52
BTK	MYO1G	9606.ENSP00000483570	9606.ENSP00000258787	0	0	0	0	0.415	0.064	0	0	0.429
BTK	TLR2	9606.ENSP00000483570	9606.ENSP00000260010	0	0	0	0	0.152	0.123	0	0.651	0.718
BTK	TYROBP	9606.ENSP00000483570	9606.ENSP00000262629	0	0	0	0	0.368	0	0.9	0.412	0.959
BTK	CYTIP	9606.ENSP00000483570	9606.ENSP00000264192	0	0	0	0	0.364	0.185	0	0	0.459
BTK	CD80	9606.ENSP00000483570	9606.ENSP00000264246	0	0	0	0	0.232	0	0	0.267	0.413
BTK	IRF8	9606.ENSP00000483570	9606.ENSP00000268638	0	0	0	0	0.395	0	0	0.267	0.537
BTK	CD53	9606.ENSP00000483570	9606.ENSP00000271324	0	0	0	0	0.524	0	0	0.086	0.546
BTK	SAMSN1	9606.ENSP00000483570	9606.ENSP00000285670	0	0	0	0	0.376	0.157	0	0.079	0.474
BTK	FCER1G	9606.ENSP00000483570	9606.ENSP00000289902	0	0	0	0	0.215	0.435	0.9	0.284	0.964
BTK	NCKAP1L	9606.ENSP00000483570	9606.ENSP00000293373	0	0	0	0	0.41	0.136	0	0.107	0.505
BTK	LAPTM5	9606.ENSP00000483570	9606.ENSP00000294507	0	0	0	0	0.523	0	0	0.112	0.559
BTK	CCR1	9606.ENSP00000483570	9606.ENSP00000296140	0	0	0	0	0.348	0.072	0	0.172	0.455
BTK	CLEC7A	9606.ENSP00000483570	9606.ENSP00000302569	0	0	0	0	0.116	0.063	0	0.534	0.58
BTK	FOS	9606.ENSP00000483570	9606.ENSP00000306245	0	0	0	0	0	0.084	0.9	0.289	0.929
BTK	TLR8	9606.ENSP00000483570	9606.ENSP00000312082	0	0	0	0	0.348	0.378	0	0.638	0.84
BTK	HCLS1	9606.ENSP00000483570	9606.ENSP00000320176	0	0	0	0	0.547	0.13	0	0.253	0.679
BTK	IKZF1	9606.ENSP00000483570	9606.ENSP00000331614	0	0	0	0	0.516	0.08	0	0.627	0.819
BTK	CD86	9606.ENSP00000483570	9606.ENSP00000332049	0	0	0	0	0.494	0	0	0.365	0.665
BTK	NLRP3	9606.ENSP00000483570	9606.ENSP00000337383	0	0	0	0	0.136	0.057	0	0.518	0.573
BTK	PIK3AP1	9606.ENSP00000483570	9606.ENSP00000339826	0	0	0	0	0.298	0.379	0.9	0.607	0.98
BTK	LRMP	9606.ENSP00000483570	9606.ENSP00000346442	0	0	0	0	0.503	0	0	0	0.503
BTK	ITGAL	9606.ENSP00000483570	9606.ENSP00000349252	0	0	0	0	0.346	0.084	0	0.138	0.439
BTK	FCGR2B	9606.ENSP00000483570	9606.ENSP00000351497	0	0	0	0	0.36	0	0	0.328	0.551
BTK	PIK3CG	9606.ENSP00000483570	9606.ENSP00000352121	0	0	0	0	0.347	0.124	0	0.3	0.565
BTK	PTPN22	9606.ENSP00000483570	9606.ENSP00000352833	0	0	0	0	0.178	0.16	0	0.272	0.454
BTK	CD300A	9606.ENSP00000483570	9606.ENSP00000353259	0	0	0	0	0.384	0	0	0.222	0.5
BTK	TLR1	9606.ENSP00000483570	9606.ENSP00000354932	0	0	0	0	0.335	0.123	0	0.399	0.618
BTK	NCF2	9606.ENSP00000483570	9606.ENSP00000356505	0	0	0	0	0.342	0.059	0	0.157	0.433
BTK	MNDA	9606.ENSP00000483570	9606.ENSP00000357123	0	0	0	0	0.456	0	0	0.064	0.469
BTK	VAV3	9606.ENSP00000483570	9606.ENSP00000359073	0	0	0	0.544	0.09	0.177	0.9	0.261	0.927
BTK	IL2RG	9606.ENSP00000483570	9606.ENSP00000363318	0	0	0	0	0.362	0	0	0.373	0.583
BTK	CD52	9606.ENSP00000483570	9606.ENSP00000363330	0	0	0	0	0.456	0	0	0.329	0.619
BTK	SYK	9606.ENSP00000483570	9606.ENSP00000364907	0	0	0	0.656	0.305	0.321	0.9	0.907	0.964
BTK	TNFSF13B	9606.ENSP00000483570	9606.ENSP00000365048	0	0	0	0	0.116	0	0	0.559	0.594
BTK	CYBB	9606.ENSP00000483570	9606.ENSP00000367851	0	0	0	0	0.535	0.079	0	0.235	0.644
BTK	LY86	9606.ENSP00000483570	9606.ENSP00000369286	0	0	0	0	0.536	0	0	0.066	0.548
BTK	ITGB2	9606.ENSP00000483570	9606.ENSP00000380948	0	0	0	0	0.383	0.08	0	0.147	0.473
BTK	LCP1	9606.ENSP00000483570	9606.ENSP00000381581	0	0	0	0	0.609	0.085	0	0.154	0.671
BTK	RASGRP3	9606.ENSP00000483570	9606.ENSP00000384192	0	0	0	0	0.062	0.123	0	0.393	0.457
BTK	CXCR4	9606.ENSP00000483570	9606.ENSP00000386884	0	0	0	0	0.162	0.072	0	0.671	0.722
BTK	TLR6	9606.ENSP00000483570	9606.ENSP00000389600	0	0	0	0	0.129	0.378	0	0.4	0.646
BTK	INPP5D	9606.ENSP00000483570	9606.ENSP00000405338	0	0	0	0	0.232	0.267	0.9	0.443	0.964
BTK	PTPRC	9606.ENSP00000483570	9606.ENSP00000411355	0	0	0	0	0.441	0.16	0	0.4	0.694
BTK	DAPP1	9606.ENSP00000483570	9606.ENSP00000423602	0	0	0	0	0.256	0.384	0.9	0.559	0.977
BTK	FYB	9606.ENSP00000483570	9606.ENSP00000427114	0	0	0	0	0.348	0.062	0	0.284	0.524
BTK	LYN	9606.ENSP00000483570	9606.ENSP00000428924	0	0	0	0.862	0.169	0.379	0.9	0.876	0.95
BTK	HCK	9606.ENSP00000483570	9606.ENSP00000444986	0	0	0	0.857	0.359	0.379	0.9	0.588	0.96
BTK	IGHV4-38-2	9606.ENSP00000483570	9606.ENSP00000478289	0	0	0	0	0	0.163	0	0.63	0.677
BTK	PLCG2	9606.ENSP00000483570	9606.ENSP00000482457	0	0	0	0	0.108	0.472	0.9	0.842	0.991
BTK	CD48	9606.ENSP00000483570	9606.ENSP00000484431	0	0	0	0	0.399	0	0	0.066	0.415
C1QA	CD4	9606.ENSP00000363773	9606.ENSP00000011653	0	0	0	0	0.364	0	0	0.23	0.489
C1QA	LCP2	9606.ENSP00000363773	9606.ENSP00000046794	0	0	0	0	0.462	0	0	0.108	0.499
C1QA	IL10RA	9606.ENSP00000363773	9606.ENSP00000227752	0	0	0	0	0.364	0	0	0.132	0.424
C1QA	PLEK	9606.ENSP00000363773	9606.ENSP00000234313	0	0	0	0	0.492	0	0	0.086	0.516
C1QA	CYTH4	9606.ENSP00000363773	9606.ENSP00000248901	0	0	0	0	0.465	0	0	0	0.465
C1QA	GIMAP4	9606.ENSP00000363773	9606.ENSP00000255945	0	0	0	0	0.546	0	0	0	0.546
C1QA	TLR2	9606.ENSP00000363773	9606.ENSP00000260010	0	0	0	0	0.256	0	0	0.249	0.417
C1QA	TYROBP	9606.ENSP00000363773	9606.ENSP00000262629	0	0	0	0	0.897	0	0	0.363	0.932
C1QA	F13A1	9606.ENSP00000363773	9606.ENSP00000264870	0	0	0	0	0.548	0	0	0.143	0.596
C1QA	IGSF6	9606.ENSP00000363773	9606.ENSP00000268389	0	0	0	0	0.464	0	0	0	0.464
C1QA	IRF8	9606.ENSP00000363773	9606.ENSP00000268638	0	0	0	0	0.337	0	0	0.176	0.431
C1QA	CD53	9606.ENSP00000363773	9606.ENSP00000271324	0	0	0	0	0.242	0	0	0.25	0.407
C1QA	FCGR2A	9606.ENSP00000363773	9606.ENSP00000271450	0	0	0	0	0.281	0	0	0.238	0.429
C1QA	CSF1R	9606.ENSP00000363773	9606.ENSP00000286301	0	0	0	0	0.876	0	0	0.226	0.9
C1QA	SLCO2B1	9606.ENSP00000363773	9606.ENSP00000289575	0	0	0	0	0.664	0	0	0.148	0.702
C1QA	SLAMF8	9606.ENSP00000363773	9606.ENSP00000289707	0	0	0	0	0.637	0	0	0	0.637
C1QA	FCER1G	9606.ENSP00000363773	9606.ENSP00000289902	0	0	0	0	0.571	0	0	0.399	0.731
C1QA	LAPTM5	9606.ENSP00000363773	9606.ENSP00000294507	0	0	0	0	0.485	0	0	0.353	0.653
C1QA	CCR1	9606.ENSP00000363773	9606.ENSP00000296140	0	0	0	0	0.357	0	0	0.185	0.454
C1QA	FOLR2	9606.ENSP00000363773	9606.ENSP00000298223	0	0	0	0	0.727	0	0	0.062	0.733
C1QA	C2	9606.ENSP00000363773	9606.ENSP00000299367	0	0	0	0	0.117	0	0.9	0.17	0.92
C1QA	C3AR1	9606.ENSP00000363773	9606.ENSP00000302079	0	0	0	0	0.626	0	0	0.572	0.833
C1QA	CD14	9606.ENSP00000363773	9606.ENSP00000304236	0	0	0	0	0.763	0	0	0.119	0.782
C1QA	TLR8	9606.ENSP00000363773	9606.ENSP00000312082	0	0	0	0	0.35	0	0	0.137	0.416
C1QA	C1QB	9606.ENSP00000363773	9606.ENSP00000313967	0	0	0.389	0.86	0.989	0.885	0.9	0.844	0.999
C1QA	MARCO	9606.ENSP00000363773	9606.ENSP00000318916	0	0	0.381	0.625	0.66	0	0	0.261	0.731
C1QA	IKZF1	9606.ENSP00000363773	9606.ENSP00000331614	0	0	0	0	0.386	0	0	0.218	0.499
C1QA	CD86	9606.ENSP00000363773	9606.ENSP00000332049	0	0	0	0	0.351	0	0	0.181	0.446
C1QA	MS4A4A	9606.ENSP00000363773	9606.ENSP00000338648	0	0	0	0	0.542	0	0	0.149	0.593
C1QA	FPR3	9606.ENSP00000363773	9606.ENSP00000341821	0	0	0	0	0.527	0	0	0	0.527
C1QA	ITGAL	9606.ENSP00000363773	9606.ENSP00000349252	0	0	0	0	0.105	0	0	0.364	0.407
C1QA	FCGR2B	9606.ENSP00000363773	9606.ENSP00000351497	0	0	0	0	0.353	0	0	0.2	0.461
C1QA	CD163	9606.ENSP00000363773	9606.ENSP00000352071	0	0	0	0	0.785	0	0	0.224	0.826
C1QA	MPEG1	9606.ENSP00000363773	9606.ENSP00000354335	0	0	0	0	0.56	0	0	0.093	0.584
C1QA	CR1	9606.ENSP00000363773	9606.ENSP00000356016	0	0	0	0	0.093	0.379	0	0.416	0.643
C1QA	RGS1	9606.ENSP00000363773	9606.ENSP00000356429	0	0	0	0	0.543	0	0	0.116	0.578
C1QA	CTSS	9606.ENSP00000363773	9606.ENSP00000357981	0	0	0	0	0.632	0	0	0.39	0.766
C1QA	C1QC	9606.ENSP00000363773	9606.ENSP00000363770	0	0	0.397	0.825	0.954	0.379	0.9	0.763	0.997
C1QA	CYBB	9606.ENSP00000363773	9606.ENSP00000367851	0	0	0	0	0.385	0	0	0.097	0.421
C1QA	FYB	9606.ENSP00000363773	9606.ENSP00000427114	0	0	0	0	0.441	0	0	0.059	0.452
C1QA	MRC1	9606.ENSP00000363773	9606.ENSP00000455897	0	0	0	0	0.439	0	0	0.169	0.514
C1QA	HCK	9606.ENSP00000363773	9606.ENSP00000444986	0	0	0	0	0.509	0	0	0.094	0.536
C1QA	TMEM176A	9606.ENSP00000363773	9606.ENSP00000417626	0	0	0	0	0.546	0	0	0.041	0.546
C1QA	TMEM176B	9606.ENSP00000363773	9606.ENSP00000410269	0	0	0	0	0.546	0	0	0.132	0.589
C1QA	PTPRC	9606.ENSP00000363773	9606.ENSP00000411355	0	0	0	0	0.441	0	0	0.296	0.59
C1QA	CCL18	9606.ENSP00000363773	9606.ENSP00000479955	0	0	0	0	0.594	0	0	0.121	0.628
C1QA	MS4A6A	9606.ENSP00000363773	9606.ENSP00000392770	0	0	0	0	0.68	0	0	0.138	0.713
C1QA	LY86	9606.ENSP00000363773	9606.ENSP00000369286	0	0	0	0	0.624	0	0	0.431	0.777
C1QA	ITGB2	9606.ENSP00000363773	9606.ENSP00000380948	0	0	0	0	0.652	0	0	0.43	0.793
C1QA	IGHV4-38-2	9606.ENSP00000363773	9606.ENSP00000478289	0	0	0	0	0.055	0	0.8	0.22	0.839
C1QA	VSIG4	9606.ENSP00000363773	9606.ENSP00000363869	0	0	0	0	0.955	0	0	0.286	0.966
C1QB	LCP2	9606.ENSP00000313967	9606.ENSP00000046794	0	0	0	0	0.53	0	0	0.166	0.592
C1QB	IL10RA	9606.ENSP00000313967	9606.ENSP00000227752	0	0	0	0	0.321	0	0	0.166	0.41
C1QB	PLEK	9606.ENSP00000313967	9606.ENSP00000234313	0	0	0	0	0.583	0	0	0.064	0.593
C1QB	CYTH4	9606.ENSP00000313967	9606.ENSP00000248901	0	0	0	0	0.54	0	0	0	0.54
C1QB	GIMAP4	9606.ENSP00000313967	9606.ENSP00000255945	0	0	0	0	0.553	0	0	0.088	0.574
C1QB	DOCK2	9606.ENSP00000313967	9606.ENSP00000256935	0	0	0	0	0.197	0	0	0.283	0.4
C1QB	TLR2	9606.ENSP00000313967	9606.ENSP00000260010	0	0	0	0	0.229	0	0	0.284	0.425
C1QB	TYROBP	9606.ENSP00000313967	9606.ENSP00000262629	0	0	0	0	0.827	0	0	0.39	0.89
C1QB	F13A1	9606.ENSP00000313967	9606.ENSP00000264870	0	0	0	0	0.571	0	0	0.299	0.687
C1QB	IGSF6	9606.ENSP00000313967	9606.ENSP00000268389	0	0	0	0	0.717	0	0	0.102	0.735
C1QB	IRF8	9606.ENSP00000313967	9606.ENSP00000268638	0	0	0	0	0.268	0	0	0.552	0.658
C1QB	CD53	9606.ENSP00000313967	9606.ENSP00000271324	0	0	0	0	0.222	0	0	0.354	0.475
C1QB	FCGR2A	9606.ENSP00000313967	9606.ENSP00000271450	0	0	0	0	0.365	0	0	0.214	0.48
C1QB	CSF1R	9606.ENSP00000313967	9606.ENSP00000286301	0	0	0	0	0.896	0	0	0.198	0.913
C1QB	SLCO2B1	9606.ENSP00000313967	9606.ENSP00000289575	0	0	0	0	0.684	0	0	0.212	0.74
C1QB	SLAMF8	9606.ENSP00000313967	9606.ENSP00000289707	0	0	0	0	0.682	0	0	0	0.682
C1QB	FCER1G	9606.ENSP00000313967	9606.ENSP00000289902	0	0	0	0	0.647	0	0	0.372	0.768
C1QB	CSTB	9606.ENSP00000313967	9606.ENSP00000291568	0	0	0	0	0	0	0	0.742	0.742
C1QB	LAPTM5	9606.ENSP00000313967	9606.ENSP00000294507	0	0	0	0	0.62	0	0	0.437	0.777
C1QB	CCR1	9606.ENSP00000313967	9606.ENSP00000296140	0	0	0	0	0.3	0	0	0.27	0.467
C1QB	FOLR2	9606.ENSP00000313967	9606.ENSP00000298223	0	0	0	0	0.606	0	0	0	0.606
C1QB	C2	9606.ENSP00000313967	9606.ENSP00000299367	0	0	0	0	0.117	0	0.9	0.297	0.932
C1QB	C3AR1	9606.ENSP00000313967	9606.ENSP00000302079	0	0	0	0	0.648	0	0	0.591	0.85
C1QB	CD14	9606.ENSP00000313967	9606.ENSP00000304236	0	0	0	0	0.629	0	0	0.069	0.64
C1QB	TLR8	9606.ENSP00000313967	9606.ENSP00000312082	0	0	0	0	0.312	0	0	0.197	0.424
C1QB	CD86	9606.ENSP00000313967	9606.ENSP00000332049	0	0	0	0	0.318	0	0	0.159	0.402
C1QB	ITGAL	9606.ENSP00000313967	9606.ENSP00000349252	0	0	0	0	0.095	0	0	0.379	0.414
C1QB	HLA-DMB	9606.ENSP00000313967	9606.ENSP00000398890	0	0	0	0	0.264	0	0	0.257	0.43
C1QB	FCGR2B	9606.ENSP00000313967	9606.ENSP00000351497	0	0	0	0	0.299	0	0	0.311	0.496
C1QB	CYBB	9606.ENSP00000313967	9606.ENSP00000367851	0	0	0	0	0.412	0	0	0.207	0.514
C1QB	IL2RG	9606.ENSP00000313967	9606.ENSP00000363318	0	0	0	0	0.473	0	0	0.124	0.519
C1QB	TNFSF13B	9606.ENSP00000313967	9606.ENSP00000365048	0	0	0	0	0.162	0	0	0.463	0.531
C1QB	SLC7A7	9606.ENSP00000313967	9606.ENSP00000380666	0	0	0	0	0.525	0	0	0.06	0.534
C1QB	FPR3	9606.ENSP00000313967	9606.ENSP00000341821	0	0	0	0	0.533	0	0	0.052	0.538
C1QB	C1orf162	9606.ENSP00000313967	9606.ENSP00000344218	0	0	0	0	0.541	0	0	0	0.541
C1QB	TMEM176A	9606.ENSP00000313967	9606.ENSP00000417626	0	0	0	0	0.543	0	0	0	0.543
C1QB	MRC1	9606.ENSP00000313967	9606.ENSP00000455897	0	0	0	0	0.477	0	0	0.189	0.558
C1QB	TMEM176B	9606.ENSP00000313967	9606.ENSP00000410269	0	0	0	0	0.536	0	0	0.088	0.559
C1QB	MS4A4A	9606.ENSP00000313967	9606.ENSP00000338648	0	0	0	0	0.532	0	0	0.135	0.577
C1QB	PTPRC	9606.ENSP00000313967	9606.ENSP00000411355	0	0	0	0	0.486	0	0	0.214	0.579
C1QB	FYB	9606.ENSP00000313967	9606.ENSP00000427114	0	0	0	0	0.56	0	0	0.095	0.585
C1QB	RGS1	9606.ENSP00000313967	9606.ENSP00000356429	0	0	0	0	0.545	0	0	0.153	0.598
C1QB	CCL18	9606.ENSP00000313967	9606.ENSP00000479955	0	0	0	0	0.598	0	0	0.205	0.667
C1QB	MS4A6A	9606.ENSP00000313967	9606.ENSP00000392770	0	0	0	0	0.643	0	0	0.157	0.687
C1QB	MARCO	9606.ENSP00000313967	9606.ENSP00000318916	0	0	0.437	0.625	0.647	0	0	0.07	0.705
C1QB	MPEG1	9606.ENSP00000313967	9606.ENSP00000354335	0	0	0	0	0.66	0	0	0.314	0.756
C1QB	ITGB2	9606.ENSP00000313967	9606.ENSP00000380948	0	0	0	0	0.653	0	0	0.35	0.765
C1QB	IGHV4-38-2	9606.ENSP00000313967	9606.ENSP00000478289	0	0	0	0	0.056	0	0.8	0.104	0.816
C1QB	CD163	9606.ENSP00000313967	9606.ENSP00000352071	0	0	0	0	0.805	0	0	0.263	0.85
C1QB	LY86	9606.ENSP00000313967	9606.ENSP00000369286	0	0	0	0	0.74	0	0	0.468	0.856
C1QB	CTSS	9606.ENSP00000313967	9606.ENSP00000357981	0	0	0	0	0.848	0	0	0.444	0.912
C1QB	VSIG4	9606.ENSP00000313967	9606.ENSP00000363869	0	0	0	0	0.955	0	0	0.298	0.967
C1QB	C1QC	9606.ENSP00000313967	9606.ENSP00000363770	0	0	0.426	0.927	0.989	0.454	0.9	0.893	0.999
C1QC	LCP2	9606.ENSP00000363770	9606.ENSP00000046794	0	0	0	0	0.434	0	0	0.095	0.466
C1QC	PLEK	9606.ENSP00000363770	9606.ENSP00000234313	0	0	0	0	0.429	0	0	0	0.429
C1QC	CYTH4	9606.ENSP00000363770	9606.ENSP00000248901	0	0	0	0	0.431	0	0	0	0.431
C1QC	GIMAP4	9606.ENSP00000363770	9606.ENSP00000255945	0	0	0	0	0.486	0	0	0	0.485
C1QC	DOCK2	9606.ENSP00000363770	9606.ENSP00000256935	0	0	0	0	0.091	0	0	0.399	0.43
C1QC	TYROBP	9606.ENSP00000363770	9606.ENSP00000262629	0	0	0	0	0.85	0	0	0.334	0.895
C1QC	F13A1	9606.ENSP00000363770	9606.ENSP00000264870	0	0	0	0	0.544	0	0	0.337	0.685
C1QC	IGSF6	9606.ENSP00000363770	9606.ENSP00000268389	0	0	0	0	0.415	0	0	0.208	0.516
C1QC	IRF8	9606.ENSP00000363770	9606.ENSP00000268638	0	0	0	0	0.251	0	0	0.257	0.42
C1QC	FCGR2A	9606.ENSP00000363770	9606.ENSP00000271450	0	0	0	0	0.382	0	0	0.175	0.469
C1QC	CSF1R	9606.ENSP00000363770	9606.ENSP00000286301	0	0	0	0	0.819	0	0	0.153	0.84
C1QC	SLCO2B1	9606.ENSP00000363770	9606.ENSP00000289575	0	0	0	0	0.552	0	0	0.234	0.642
C1QC	SLAMF8	9606.ENSP00000363770	9606.ENSP00000289707	0	0	0	0	0.562	0	0	0	0.562
C1QC	FCER1G	9606.ENSP00000363770	9606.ENSP00000289902	0	0	0	0	0.36	0	0	0.23	0.486
C1QC	LAPTM5	9606.ENSP00000363770	9606.ENSP00000294507	0	0	0	0	0.485	0	0	0.353	0.652
C1QC	CCR1	9606.ENSP00000363770	9606.ENSP00000296140	0	0	0	0	0.294	0	0	0.196	0.408
C1QC	FOLR2	9606.ENSP00000363770	9606.ENSP00000298223	0	0	0	0	0.605	0	0	0.162	0.655
C1QC	C2	9606.ENSP00000363770	9606.ENSP00000299367	0	0	0	0	0.116	0	0.9	0.348	0.937
C1QC	C3AR1	9606.ENSP00000363770	9606.ENSP00000302079	0	0	0	0	0.467	0	0	0.523	0.735
C1QC	CD14	9606.ENSP00000363770	9606.ENSP00000304236	0	0	0	0	0.563	0	0	0.105	0.593
C1QC	MARCO	9606.ENSP00000363770	9606.ENSP00000318916	0	0	0.422	0.629	0.604	0	0	0.263	0.692
C1QC	MS4A4A	9606.ENSP00000363770	9606.ENSP00000338648	0	0	0	0	0.397	0	0	0.081	0.422
C1QC	FPR3	9606.ENSP00000363770	9606.ENSP00000341821	0	0	0	0	0.537	0	0	0.064	0.548
C1QC	FCGR2B	9606.ENSP00000363770	9606.ENSP00000351497	0	0	0	0	0.325	0	0	0.244	0.468
C1QC	CD163	9606.ENSP00000363770	9606.ENSP00000352071	0	0	0	0	0.678	0	0	0.217	0.737
C1QC	MPEG1	9606.ENSP00000363770	9606.ENSP00000354335	0	0	0	0	0.531	0	0	0.267	0.641
C1QC	CTSS	9606.ENSP00000363770	9606.ENSP00000357981	0	0	0	0	0.676	0	0	0.412	0.801
C1QC	TNFSF13B	9606.ENSP00000363770	9606.ENSP00000365048	0	0	0	0	0.138	0	0	0.339	0.406
C1QC	FYB	9606.ENSP00000363770	9606.ENSP00000427114	0	0	0	0	0.412	0	0	0.066	0.427
C1QC	CYBB	9606.ENSP00000363770	9606.ENSP00000367851	0	0	0	0	0.349	0	0	0.174	0.44
C1QC	TMEM176A	9606.ENSP00000363770	9606.ENSP00000417626	0	0	0	0	0.485	0	0	0.043	0.486
C1QC	PTPRC	9606.ENSP00000363770	9606.ENSP00000411355	0	0	0	0	0.42	0	0	0.211	0.523
C1QC	MRC1	9606.ENSP00000363770	9606.ENSP00000455897	0	0	0	0	0.46	0	0	0.19	0.544
C1QC	TMEM176B	9606.ENSP00000363770	9606.ENSP00000410269	0	0	0	0	0.544	0	0	0	0.544
C1QC	MS4A6A	9606.ENSP00000363770	9606.ENSP00000392770	0	0	0	0	0.541	0	0	0.14	0.588
C1QC	CCL18	9606.ENSP00000363770	9606.ENSP00000479955	0	0	0	0	0.58	0	0	0.187	0.644
C1QC	ITGB2	9606.ENSP00000363770	9606.ENSP00000380948	0	0	0	0	0.46	0	0	0.459	0.695
C1QC	LY86	9606.ENSP00000363770	9606.ENSP00000369286	0	0	0	0	0.585	0	0	0.348	0.718
C1QC	IGHV4-38-2	9606.ENSP00000363770	9606.ENSP00000478289	0	0	0	0	0.055	0	0.8	0.053	0.805
C1QC	VSIG4	9606.ENSP00000363770	9606.ENSP00000363869	0	0	0	0	0.797	0	0	0.265	0.844
C1orf162	IL10RA	9606.ENSP00000344218	9606.ENSP00000227752	0	0	0	0	0.543	0	0	0	0.543
C1orf162	GIMAP4	9606.ENSP00000344218	9606.ENSP00000255945	0	0	0	0	0.549	0	0	0	0.549
C1orf162	TYROBP	9606.ENSP00000344218	9606.ENSP00000262629	0	0	0	0	0.817	0	0	0	0.817
C1orf162	IGSF6	9606.ENSP00000344218	9606.ENSP00000268389	0	0	0	0	0.634	0	0	0	0.634
C1orf162	CSF1R	9606.ENSP00000344218	9606.ENSP00000286301	0	0	0	0	0.559	0	0	0	0.559
C1orf162	FCER1G	9606.ENSP00000344218	9606.ENSP00000289902	0	0	0	0	0.638	0	0	0	0.638
C1orf162	LAPTM5	9606.ENSP00000344218	9606.ENSP00000294507	0	0	0	0	0.532	0	0	0	0.532
C1orf162	CD14	9606.ENSP00000344218	9606.ENSP00000304236	0	0	0	0	0.557	0	0	0	0.557
C1orf162	HCK	9606.ENSP00000344218	9606.ENSP00000444986	0	0	0	0	0.532	0	0	0	0.532
C1orf162	SLC7A7	9606.ENSP00000344218	9606.ENSP00000380666	0	0	0	0	0.499	0	0	0.138	0.549
C1orf162	SLA	9606.ENSP00000344218	9606.ENSP00000394049	0	0	0	0	0.559	0	0	0	0.559
C1orf162	ITGB2	9606.ENSP00000344218	9606.ENSP00000380948	0	0	0	0	0.673	0	0	0	0.673
C1orf162	CD163	9606.ENSP00000344218	9606.ENSP00000352071	0	0	0	0	0.681	0	0	0	0.681
C1orf162	MS4A6A	9606.ENSP00000344218	9606.ENSP00000392770	0	0	0	0	0.772	0	0	0	0.772
C2	C3AR1	9606.ENSP00000299367	9606.ENSP00000302079	0	0	0	0	0.097	0	0	0.422	0.456
C2	CR1	9606.ENSP00000299367	9606.ENSP00000356016	0	0	0	0.547	0.062	0	0.9	0.45	0.921
C2	CFI	9606.ENSP00000299367	9606.ENSP00000378130	0	0	0	0	0.098	0	0.9	0.589	0.959
C3AR1	LCP2	9606.ENSP00000302079	9606.ENSP00000046794	0	0	0	0	0.527	0	0	0	0.527
C3AR1	CCL2	9606.ENSP00000302079	9606.ENSP00000225831	0	0	0	0	0.098	0	0	0.395	0.431
C3AR1	IL10RA	9606.ENSP00000302079	9606.ENSP00000227752	0	0	0	0	0.307	0	0	0.186	0.412
C3AR1	PLEK	9606.ENSP00000302079	9606.ENSP00000234313	0	0	0	0	0.661	0	0	0	0.661
C3AR1	TREM1	9606.ENSP00000302079	9606.ENSP00000244709	0	0	0	0	0.43	0	0	0.212	0.532
C3AR1	CYTH4	9606.ENSP00000302079	9606.ENSP00000248901	0	0	0	0	0.444	0	0	0	0.444
C3AR1	DOCK2	9606.ENSP00000302079	9606.ENSP00000256935	0	0	0	0	0.293	0	0	0.244	0.443
C3AR1	IL1RN	9606.ENSP00000302079	9606.ENSP00000259206	0	0	0	0	0.222	0	0	0.31	0.441
C3AR1	TLR2	9606.ENSP00000302079	9606.ENSP00000260010	0	0	0	0	0.308	0	0	0.421	0.582
C3AR1	MSR1	9606.ENSP00000302079	9606.ENSP00000262101	0	0	0	0	0.369	0	0	0.121	0.422
C3AR1	TYROBP	9606.ENSP00000302079	9606.ENSP00000262629	0	0	0	0	0.568	0	0	0.213	0.646
C3AR1	VAMP8	9606.ENSP00000302079	9606.ENSP00000263864	0	0	0	0	0.077	0	0.9	0	0.903
C3AR1	CD80	9606.ENSP00000302079	9606.ENSP00000264246	0	0	0	0	0.27	0	0	0.212	0.4
C3AR1	IGSF6	9606.ENSP00000302079	9606.ENSP00000268389	0	0	0	0	0.496	0	0	0.141	0.548
C3AR1	CD53	9606.ENSP00000302079	9606.ENSP00000271324	0	0	0	0	0.336	0	0.9	0.167	0.939
C3AR1	FCGR2A	9606.ENSP00000302079	9606.ENSP00000271450	0	0	0	0	0.289	0	0	0.268	0.458
C3AR1	CSF1R	9606.ENSP00000302079	9606.ENSP00000286301	0	0	0	0	0.63	0	0	0.243	0.708
C3AR1	SLAMF8	9606.ENSP00000302079	9606.ENSP00000289707	0	0	0	0	0.52	0	0	0	0.52
C3AR1	FCER1G	9606.ENSP00000302079	9606.ENSP00000289902	0	0	0	0	0.569	0	0	0.38	0.721
C3AR1	LAPTM5	9606.ENSP00000302079	9606.ENSP00000294507	0	0	0	0	0.543	0	0	0.046	0.545
C3AR1	CCR1	9606.ENSP00000302079	9606.ENSP00000296140	0	0	0	0.595	0.574	0	0.9	0.353	0.961
C3AR1	TLR6	9606.ENSP00000302079	9606.ENSP00000389600	0	0	0	0	0.117	0	0	0.349	0.4
C3AR1	MS4A6A	9606.ENSP00000302079	9606.ENSP00000392770	0	0	0	0	0.329	0	0	0.148	0.404
C3AR1	NCF2	9606.ENSP00000302079	9606.ENSP00000356505	0	0	0	0	0.355	0	0	0.12	0.408
C3AR1	DPP4	9606.ENSP00000302079	9606.ENSP00000353731	0	0	0	0	0	0	0	0.412	0.412
C3AR1	MARCO	9606.ENSP00000302079	9606.ENSP00000318916	0	0	0	0	0.411	0	0	0.052	0.418
C3AR1	CCRL2	9606.ENSP00000302079	9606.ENSP00000349967	0	0	0	0	0.277	0	0	0.27	0.45
C3AR1	MS4A4A	9606.ENSP00000302079	9606.ENSP00000338648	0	0	0	0	0.411	0	0	0.122	0.46
C3AR1	FCGR2B	9606.ENSP00000302079	9606.ENSP00000351497	0	0	0	0	0.231	0	0	0.329	0.462
C3AR1	PTPRC	9606.ENSP00000302079	9606.ENSP00000411355	0	0	0	0	0.325	0	0	0.257	0.477
C3AR1	HAVCR2	9606.ENSP00000302079	9606.ENSP00000312002	0	0	0	0	0.205	0	0	0.38	0.486
C3AR1	SLA	9606.ENSP00000302079	9606.ENSP00000394049	0	0	0	0	0.486	0	0	0.066	0.499
C3AR1	HCK	9606.ENSP00000302079	9606.ENSP00000444986	0	0	0	0	0.489	0	0	0.093	0.517
C3AR1	TLR1	9606.ENSP00000302079	9606.ENSP00000354932	0	0	0	0	0.32	0	0	0.354	0.542
C3AR1	FYB	9606.ENSP00000302079	9606.ENSP00000427114	0	0	0	0	0.49	0	0	0.146	0.546
C3AR1	MPEG1	9606.ENSP00000302079	9606.ENSP00000354335	0	0	0	0	0.538	0	0	0.074	0.554
C3AR1	CD14	9606.ENSP00000302079	9606.ENSP00000304236	0	0	0	0	0.543	0	0	0.067	0.555
C3AR1	CTSS	9606.ENSP00000302079	9606.ENSP00000357981	0	0	0	0	0.425	0	0	0.266	0.56
C3AR1	CD163	9606.ENSP00000302079	9606.ENSP00000352071	0	0	0	0	0.33	0	0	0.375	0.563
C3AR1	TLR8	9606.ENSP00000302079	9606.ENSP00000312082	0	0	0	0	0.375	0	0	0.348	0.575
C3AR1	LY86	9606.ENSP00000302079	9606.ENSP00000369286	0	0	0	0	0.569	0	0	0.118	0.604
C3AR1	CR1	9606.ENSP00000302079	9606.ENSP00000356016	0	0	0	0	0.107	0	0	0.579	0.608
C3AR1	CD86	9606.ENSP00000302079	9606.ENSP00000332049	0	0	0	0	0.428	0	0	0.557	0.736
C3AR1	VSIG4	9606.ENSP00000302079	9606.ENSP00000363869	0	0	0	0	0.536	0	0	0.555	0.785
C3AR1	OLR1	9606.ENSP00000302079	9606.ENSP00000309124	0	0	0	0	0.095	0	0.9	0.055	0.907
C3AR1	PTPRJ	9606.ENSP00000302079	9606.ENSP00000400010	0	0	0	0	0.088	0	0.9	0.064	0.907
C3AR1	CD36	9606.ENSP00000302079	9606.ENSP00000399421	0	0	0	0	0.135	0	0.9	0	0.909
C3AR1	CXCR4	9606.ENSP00000302079	9606.ENSP00000386884	0	0	0	0.65	0.076	0	0.9	0.291	0.912
C3AR1	LRMP	9606.ENSP00000302079	9606.ENSP00000346442	0	0	0	0	0.159	0	0.9	0	0.912
C3AR1	LAIR1	9606.ENSP00000302079	9606.ENSP00000375622	0	0	0	0	0.16	0	0.9	0.062	0.914
C3AR1	VNN1	9606.ENSP00000302079	9606.ENSP00000356905	0	0	0	0	0.144	0	0.9	0.138	0.919
C3AR1	ITGAL	9606.ENSP00000302079	9606.ENSP00000349252	0	0	0	0	0.13	0	0.9	0.214	0.925
C3AR1	CXCL10	9606.ENSP00000302079	9606.ENSP00000305651	0	0	0	0	0.159	0	0.9	0.267	0.932
C3AR1	CLEC5A	9606.ENSP00000302079	9606.ENSP00000449999	0	0	0	0	0.35	0	0.9	0.063	0.933
C3AR1	FPR3	9606.ENSP00000302079	9606.ENSP00000341821	0	0	0	0.787	0.329	0	0.9	0.238	0.933
C3AR1	CYBB	9606.ENSP00000302079	9606.ENSP00000367851	0	0	0	0	0.397	0	0.9	0.159	0.944
C3AR1	ITGB2	9606.ENSP00000302079	9606.ENSP00000380948	0	0	0	0	0.586	0	0.9	0.343	0.97
CAPG	LCP1	9606.ENSP00000263867	9606.ENSP00000381581	0	0	0	0	0.112	0	0	0.522	0.557
CASP1	CCL2	9606.ENSP00000433138	9606.ENSP00000225831	0	0	0	0	0.093	0	0	0.596	0.618
CASP1	TNFSF10	9606.ENSP00000433138	9606.ENSP00000241261	0	0	0	0	0.295	0	0	0.456	0.6
CASP1	SRGN	9606.ENSP00000433138	9606.ENSP00000242465	0	0	0	0	0.531	0	0	0.064	0.543
CASP1	TREM1	9606.ENSP00000433138	9606.ENSP00000244709	0	0	0	0	0.214	0	0	0.268	0.4
CASP1	RAC2	9606.ENSP00000433138	9606.ENSP00000249071	0	0	0	0	0.277	0.054	0	0.218	0.418
CASP1	IL1RN	9606.ENSP00000433138	9606.ENSP00000259206	0	0	0	0	0.213	0.074	0	0.675	0.742
CASP1	TLR2	9606.ENSP00000433138	9606.ENSP00000260010	0	0	0	0	0.268	0.08	0	0.754	0.82
CASP1	TYROBP	9606.ENSP00000433138	9606.ENSP00000262629	0	0	0	0	0.352	0	0	0.186	0.45
CASP1	CD80	9606.ENSP00000433138	9606.ENSP00000264246	0	0	0	0	0.112	0	0	0.655	0.681
CASP1	ICAM1	9606.ENSP00000433138	9606.ENSP00000264832	0	0	0	0	0.125	0	0	0.499	0.543
CASP1	IRF8	9606.ENSP00000433138	9606.ENSP00000268638	0	0	0	0	0.217	0	0	0.622	0.691
CASP1	FCGR2A	9606.ENSP00000433138	9606.ENSP00000271450	0	0	0	0	0.175	0	0	0.31	0.406
CASP1	IL18	9606.ENSP00000433138	9606.ENSP00000280357	0	0	0	0	0.097	0.379	0.9	0.972	0.998
CASP1	CCR1	9606.ENSP00000433138	9606.ENSP00000296140	0	0	0	0	0.278	0.055	0	0.275	0.462
CASP1	CLEC7A	9606.ENSP00000433138	9606.ENSP00000302569	0	0	0	0	0.123	0	0	0.561	0.598
CASP1	CXCL10	9606.ENSP00000433138	9606.ENSP00000305651	0	0	0	0	0.246	0	0	0.537	0.636
CASP1	TLR8	9606.ENSP00000433138	9606.ENSP00000312082	0	0	0	0	0.313	0.08	0	0.702	0.795
CASP1	P2RX7	9606.ENSP00000433138	9606.ENSP00000330696	0	0	0	0	0.078	0	0	0.766	0.775
CASP1	CD86	9606.ENSP00000433138	9606.ENSP00000332049	0	0	0	0	0.297	0	0	0.675	0.762
CASP1	NLRP3	9606.ENSP00000433138	9606.ENSP00000337383	0	0	0	0	0.155	0	0.9	0.972	0.997
CASP1	CTSB	9606.ENSP00000433138	9606.ENSP00000345672	0	0	0	0	0.107	0	0	0.703	0.723
CASP1	CCRL2	9606.ENSP00000433138	9606.ENSP00000349967	0	0	0	0	0.23	0.055	0	0.245	0.402
CASP1	FCGR2B	9606.ENSP00000433138	9606.ENSP00000351497	0	0	0	0	0.185	0	0	0.317	0.42
CASP1	TLR1	9606.ENSP00000433138	9606.ENSP00000354932	0	0	0	0	0.509	0.08	0	0.709	0.857
CASP1	NCF2	9606.ENSP00000433138	9606.ENSP00000356505	0	0	0	0	0.352	0	0	0.212	0.467
CASP1	MNDA	9606.ENSP00000433138	9606.ENSP00000357123	0	0	0	0	0.348	0	0	0.414	0.602
CASP1	CTSS	9606.ENSP00000433138	9606.ENSP00000357981	0	0	0	0	0.593	0	0	0.183	0.654
CASP1	GBP5	9606.ENSP00000433138	9606.ENSP00000359488	0	0	0	0	0.281	0	0	0.386	0.539
CASP1	SYK	9606.ENSP00000433138	9606.ENSP00000364907	0	0	0	0	0.138	0.396	0	0.525	0.731
CASP1	CYBB	9606.ENSP00000433138	9606.ENSP00000367851	0	0	0	0	0.232	0	0	0.67	0.736
CASP1	ITGB2	9606.ENSP00000433138	9606.ENSP00000380948	0	0	0	0	0.348	0	0	0.189	0.448
CASP1	NLRC4	9606.ENSP00000433138	9606.ENSP00000385090	0	0	0	0	0.17	0.454	0.9	0.954	0.997
CASP1	TLR6	9606.ENSP00000433138	9606.ENSP00000389600	0	0	0	0	0.134	0.08	0	0.717	0.755
CASP1	PTPRC	9606.ENSP00000433138	9606.ENSP00000411355	0	0	0	0	0.293	0	0	0.421	0.574
CASP1	MRC1	9606.ENSP00000433138	9606.ENSP00000455897	0	0	0	0	0.107	0	0	0.358	0.402
CCL18	CCL2	9606.ENSP00000479955	9606.ENSP00000225831	0	0	0	0	0.134	0	0	0.655	0.689
CCL18	CHI3L1	9606.ENSP00000479955	9606.ENSP00000255409	0	0	0	0	0.11	0	0	0.399	0.442
CCL18	MMP7	9606.ENSP00000479955	9606.ENSP00000260227	0	0	0	0	0.129	0	0	0.473	0.521
CCL18	MSR1	9606.ENSP00000479955	9606.ENSP00000262101	0	0	0	0	0.159	0	0	0.44	0.509
CCL18	CD80	9606.ENSP00000479955	9606.ENSP00000264246	0	0	0	0	0.209	0	0	0.364	0.475
CCL18	CSF1R	9606.ENSP00000479955	9606.ENSP00000286301	0	0	0	0	0.267	0	0	0.261	0.435
CCL18	SLAMF8	9606.ENSP00000479955	9606.ENSP00000289707	0	0	0	0	0.533	0	0	0	0.533
CCL18	CCR1	9606.ENSP00000479955	9606.ENSP00000296140	0	0	0	0	0.174	0.2	0.6	0.482	0.844
CCL18	CXCL10	9606.ENSP00000479955	9606.ENSP00000305651	0	0	0	0	0.221	0	0	0.605	0.68
CCL18	IL7R	9606.ENSP00000479955	9606.ENSP00000306157	0	0	0	0	0.126	0	0	0.439	0.489
CCL18	MARCO	9606.ENSP00000479955	9606.ENSP00000318916	0	0	0	0	0.347	0	0	0.189	0.448
CCL18	CD86	9606.ENSP00000479955	9606.ENSP00000332049	0	0	0	0	0.172	0	0	0.426	0.505
CCL18	MS4A4A	9606.ENSP00000479955	9606.ENSP00000338648	0	0	0	0	0.315	0	0	0.197	0.426
CCL18	CCRL2	9606.ENSP00000479955	9606.ENSP00000349967	0	0	0	0	0.162	0.124	0	0.445	0.557
CCL18	CD163	9606.ENSP00000479955	9606.ENSP00000352071	0	0	0	0	0.255	0	0	0.669	0.742
CCL18	CXCR4	9606.ENSP00000479955	9606.ENSP00000386884	0	0	0	0	0.074	0.124	0.6	0.415	0.785
CCL18	MRC1	9606.ENSP00000479955	9606.ENSP00000455897	0	0	0	0	0.256	0	0	0.668	0.742
CCL18	MMP12	9606.ENSP00000479955	9606.ENSP00000458585	0	0	0	0	0.214	0	0	0.389	0.499
CCL2	CD4	9606.ENSP00000225831	9606.ENSP00000011653	0	0	0	0	0.188	0	0	0.297	0.404
CCL2	MAFB	9606.ENSP00000225831	9606.ENSP00000362410	0	0	0	0	0.069	0.313	0	0.143	0.403
CCL2	ITGB2	9606.ENSP00000225831	9606.ENSP00000380948	0	0	0	0	0.062	0	0	0.4	0.413
CCL2	PLA2G7	9606.ENSP00000225831	9606.ENSP00000274793	0	0	0	0	0	0	0	0.419	0.418
CCL2	SELPLG	9606.ENSP00000225831	9606.ENSP00000228463	0	0	0	0	0	0	0	0.419	0.418
CCL2	CTSB	9606.ENSP00000225831	9606.ENSP00000345672	0	0	0	0	0.118	0	0	0.376	0.426
CCL2	IL10RA	9606.ENSP00000225831	9606.ENSP00000227752	0	0	0	0	0.056	0	0	0.421	0.43
CCL2	FGF7	9606.ENSP00000225831	9606.ENSP00000267843	0	0	0	0	0.061	0	0	0.426	0.438
CCL2	ITGAL	9606.ENSP00000225831	9606.ENSP00000349252	0	0	0	0	0	0	0	0.441	0.441
CCL2	DPP4	9606.ENSP00000225831	9606.ENSP00000353731	0	0	0	0	0	0	0	0.448	0.448
CCL2	TNFSF10	9606.ENSP00000225831	9606.ENSP00000241261	0	0	0	0	0.061	0	0	0.45	0.461
CCL2	CLEC7A	9606.ENSP00000225831	9606.ENSP00000302569	0	0	0	0	0.061	0	0	0.471	0.482
CCL2	MSR1	9606.ENSP00000225831	9606.ENSP00000262101	0	0	0	0	0.063	0	0	0.471	0.483
CCL2	LPL	9606.ENSP00000225831	9606.ENSP00000309757	0	0	0	0	0.065	0	0	0.47	0.483
CCL2	IL7R	9606.ENSP00000225831	9606.ENSP00000306157	0	0	0	0	0.243	0	0	0.348	0.485
CCL2	SYK	9606.ENSP00000225831	9606.ENSP00000364907	0	0	0	0	0.141	0	0	0.429	0.488
CCL2	TNFSF13B	9606.ENSP00000225831	9606.ENSP00000365048	0	0	0	0	0	0	0	0.491	0.491
CCL2	CD83	9606.ENSP00000225831	9606.ENSP00000368450	0	0	0	0	0.086	0	0	0.473	0.497
CCL2	FCGR2A	9606.ENSP00000225831	9606.ENSP00000271450	0	0	0	0	0.062	0	0	0.51	0.52
CCL2	CD69	9606.ENSP00000225831	9606.ENSP00000228434	0	0	0	0	0.063	0	0	0.51	0.521
CCL2	FCGR2B	9606.ENSP00000225831	9606.ENSP00000351497	0	0	0	0	0.062	0	0	0.512	0.522
CCL2	DCSTAMP	9606.ENSP00000225831	9606.ENSP00000297581	0	0	0	0	0.077	0	0	0.505	0.523
CCL2	MMP7	9606.ENSP00000225831	9606.ENSP00000260227	0	0	0	0	0.065	0	0	0.511	0.523
CCL2	CHI3L1	9606.ENSP00000225831	9606.ENSP00000255409	0	0	0	0	0.083	0	0	0.512	0.533
CCL2	P2RX7	9606.ENSP00000225831	9606.ENSP00000330696	0	0	0	0	0.239	0	0	0.418	0.538
CCL2	TREM1	9606.ENSP00000225831	9606.ENSP00000244709	0	0	0	0	0.064	0	0	0.532	0.543
CCL2	CD28	9606.ENSP00000225831	9606.ENSP00000324890	0	0	0	0	0.086	0	0	0.53	0.552
CCL2	CYBB	9606.ENSP00000225831	9606.ENSP00000367851	0	0	0	0	0.062	0	0	0.558	0.567
CCL2	MMP12	9606.ENSP00000225831	9606.ENSP00000458585	0	0	0	0	0.107	0	0	0.559	0.589
CCL2	CSF1R	9606.ENSP00000225831	9606.ENSP00000286301	0	0	0	0	0.057	0	0	0.594	0.601
CCL2	CCRL2	9606.ENSP00000225831	9606.ENSP00000349967	0	0	0	0	0.065	0.059	0	0.588	0.605
CCL2	NLRP3	9606.ENSP00000225831	9606.ENSP00000337383	0	0	0	0	0.05	0	0	0.634	0.637
CCL2	PECAM1	9606.ENSP00000225831	9606.ENSP00000457421	0	0	0	0	0	0	0	0.637	0.637
CCL2	CD80	9606.ENSP00000225831	9606.ENSP00000264246	0	0	0	0	0.064	0	0	0.632	0.641
CCL2	PPARG	9606.ENSP00000225831	9606.ENSP00000287820	0	0	0	0	0.055	0	0	0.66	0.664
CCL2	TLR6	9606.ENSP00000225831	9606.ENSP00000389600	0	0	0	0	0.055	0	0	0.669	0.673
CCL2	TLR8	9606.ENSP00000225831	9606.ENSP00000312082	0	0	0	0	0.055	0	0	0.669	0.673
CCL2	TLR1	9606.ENSP00000225831	9606.ENSP00000354932	0	0	0	0	0.058	0	0	0.67	0.675
CCL2	CD163	9606.ENSP00000225831	9606.ENSP00000352071	0	0	0	0	0.062	0	0	0.671	0.678
CCL2	IL1RN	9606.ENSP00000225831	9606.ENSP00000259206	0	0	0	0	0.098	0	0	0.66	0.68
CCL2	CD86	9606.ENSP00000225831	9606.ENSP00000332049	0	0	0	0	0.064	0	0	0.677	0.684
CCL2	MMP8	9606.ENSP00000225831	9606.ENSP00000236826	0	0	0	0	0.041	0.379	0	0.526	0.693
CCL2	FLT1	9606.ENSP00000225831	9606.ENSP00000282397	0	0	0	0	0	0	0	0.695	0.695
CCL2	PTPRC	9606.ENSP00000225831	9606.ENSP00000411355	0	0	0	0	0.062	0	0	0.692	0.698
CCL2	MRC1	9606.ENSP00000225831	9606.ENSP00000455897	0	0	0	0	0.095	0	0	0.685	0.702
CCL2	OLR1	9606.ENSP00000225831	9606.ENSP00000309124	0	0	0	0	0.084	0	0	0.718	0.73
CCL2	IL18	9606.ENSP00000225831	9606.ENSP00000280357	0	0	0	0	0	0	0	0.749	0.749
CCL2	SPP1	9606.ENSP00000225831	9606.ENSP00000378517	0	0	0	0	0.118	0	0	0.792	0.809
CCL2	TLR2	9606.ENSP00000225831	9606.ENSP00000260010	0	0	0	0	0.085	0	0	0.836	0.844
CCL2	CXCR4	9606.ENSP00000225831	9606.ENSP00000386884	0	0	0	0	0.061	0.059	0.6	0.71	0.883
CCL2	ICAM1	9606.ENSP00000225831	9606.ENSP00000264832	0	0	0	0	0.149	0	0	0.919	0.929
CCL2	CXCL10	9606.ENSP00000225831	9606.ENSP00000305651	0	0	0	0	0.158	0	0	0.933	0.941
CCL2	CCR1	9606.ENSP00000225831	9606.ENSP00000296140	0	0	0	0	0.096	0.432	0.6	0.845	0.964
CCL2	FOS	9606.ENSP00000225831	9606.ENSP00000306245	0	0	0	0	0	0	0.9	0.719	0.97
CCR1	CD4	9606.ENSP00000296140	9606.ENSP00000011653	0	0	0	0	0.231	0.134	0	0.241	0.45
CCR1	LCP2	9606.ENSP00000296140	9606.ENSP00000046794	0	0	0	0	0.574	0	0	0.339	0.707
CCR1	IL10RA	9606.ENSP00000296140	9606.ENSP00000227752	0	0	0	0	0.332	0	0	0.355	0.55
CCR1	CD69	9606.ENSP00000296140	9606.ENSP00000228434	0	0	0	0	0.152	0	0	0.409	0.478
CCR1	SELPLG	9606.ENSP00000296140	9606.ENSP00000228463	0	0	0	0	0.283	0	0	0.283	0.463
CCR1	PLEK	9606.ENSP00000296140	9606.ENSP00000234313	0	0	0	0	0.456	0	0	0.065	0.47
CCR1	TREM1	9606.ENSP00000296140	9606.ENSP00000244709	0	0	0	0	0.343	0	0	0.225	0.469
CCR1	DOCK2	9606.ENSP00000296140	9606.ENSP00000256935	0	0	0	0	0.308	0	0	0.263	0.468
CCR1	IL1RN	9606.ENSP00000296140	9606.ENSP00000259206	0	0	0	0	0.344	0	0	0.349	0.555
CCR1	TLR2	9606.ENSP00000296140	9606.ENSP00000260010	0	0	0	0	0.25	0	0	0.448	0.568
CCR1	TYROBP	9606.ENSP00000296140	9606.ENSP00000262629	0	0	0	0	0.538	0	0	0.174	0.602
CCR1	CD80	9606.ENSP00000296140	9606.ENSP00000264246	0	0	0	0	0.204	0	0	0.494	0.58
CCR1	ICAM1	9606.ENSP00000296140	9606.ENSP00000264832	0	0	0	0	0.102	0	0	0.671	0.692
CCR1	IRF8	9606.ENSP00000296140	9606.ENSP00000268638	0	0	0	0	0.324	0	0	0.251	0.472
CCR1	CD53	9606.ENSP00000296140	9606.ENSP00000271324	0	0	0	0	0.524	0.054	0	0.085	0.551
CCR1	FCGR2A	9606.ENSP00000296140	9606.ENSP00000271450	0	0	0	0	0.347	0	0	0.307	0.528
CCR1	IL18	9606.ENSP00000296140	9606.ENSP00000280357	0	0	0	0	0.049	0	0	0.425	0.43
CCR1	CSF1R	9606.ENSP00000296140	9606.ENSP00000286301	0	0	0	0	0.33	0.05	0	0.404	0.587
CCR1	FCER1G	9606.ENSP00000296140	9606.ENSP00000289902	0	0	0	0	0.347	0	0	0.209	0.462
CCR1	LAPTM5	9606.ENSP00000296140	9606.ENSP00000294507	0	0	0	0	0.402	0	0	0	0.402
CCR1	TLR6	9606.ENSP00000296140	9606.ENSP00000389600	0	0	0	0	0.119	0	0	0.349	0.402
CCR1	NCF2	9606.ENSP00000296140	9606.ENSP00000356505	0	0	0	0	0.352	0	0	0.129	0.412
CCR1	MPEG1	9606.ENSP00000296140	9606.ENSP00000354335	0	0	0	0	0.406	0	0	0.058	0.417
CCR1	MRC1	9606.ENSP00000296140	9606.ENSP00000455897	0	0	0	0	0.175	0	0	0.331	0.425
CCR1	PECAM1	9606.ENSP00000296140	9606.ENSP00000457421	0	0	0	0	0.135	0	0	0.364	0.426
CCR1	CD14	9606.ENSP00000296140	9606.ENSP00000304236	0	0	0	0	0.345	0.086	0	0.138	0.439
CCR1	CD163	9606.ENSP00000296140	9606.ENSP00000352071	0	0	0	0	0.192	0	0	0.354	0.456
CCR1	FYB	9606.ENSP00000296140	9606.ENSP00000427114	0	0	0	0	0.427	0	0	0.096	0.46
CCR1	MNDA	9606.ENSP00000296140	9606.ENSP00000357123	0	0	0	0	0.402	0	0	0.14	0.463
CCR1	CD28	9606.ENSP00000296140	9606.ENSP00000324890	0	0	0	0	0.104	0	0	0.429	0.467
CCR1	FCGR2B	9606.ENSP00000296140	9606.ENSP00000351497	0	0	0	0	0.293	0	0	0.317	0.496
CCR1	ITGAL	9606.ENSP00000296140	9606.ENSP00000349252	0	0	0	0	0.213	0	0	0.415	0.52
CCR1	HCK	9606.ENSP00000296140	9606.ENSP00000444986	0	0	0	0	0.416	0.072	0	0.187	0.521
CCR1	MS4A4A	9606.ENSP00000296140	9606.ENSP00000338648	0	0	0	0	0.433	0	0	0.199	0.526
CCR1	LY86	9606.ENSP00000296140	9606.ENSP00000369286	0	0	0	0	0.494	0	0	0.116	0.534
CCR1	CYBB	9606.ENSP00000296140	9606.ENSP00000367851	0	0	0	0	0.495	0	0	0.138	0.546
CCR1	TLR8	9606.ENSP00000296140	9606.ENSP00000312082	0	0	0	0	0.346	0	0	0.398	0.59
CCR1	CD300A	9606.ENSP00000296140	9606.ENSP00000353259	0	0	0	0	0.53	0	0	0.167	0.592
CCR1	ITGB2	9606.ENSP00000296140	9606.ENSP00000380948	0	0	0	0	0.43	0	0	0.315	0.593
CCR1	TLR1	9606.ENSP00000296140	9606.ENSP00000354932	0	0	0	0	0.351	0	0	0.398	0.593
CCR1	SPP1	9606.ENSP00000296140	9606.ENSP00000378517	0	0	0	0	0.069	0	0	0.63	0.641
CCR1	PTPRC	9606.ENSP00000296140	9606.ENSP00000411355	0	0	0	0	0.355	0	0	0.518	0.676
CCR1	CD86	9606.ENSP00000296140	9606.ENSP00000332049	0	0	0	0	0.412	0	0	0.514	0.702
CCR1	CXCR4	9606.ENSP00000296140	9606.ENSP00000386884	0	0	0	0.816	0.109	0	0.9	0.833	0.921
CCR1	FPR3	9606.ENSP00000296140	9606.ENSP00000341821	0	0	0	0.662	0.291	0	0.9	0.296	0.932
CCR1	CXCL10	9606.ENSP00000296140	9606.ENSP00000305651	0	0	0	0	0.153	0	0.9	0.701	0.972
CCRL2	IL10RA	9606.ENSP00000349967	9606.ENSP00000227752	0	0	0	0	0.188	0	0	0.44	0.525
CCRL2	CD69	9606.ENSP00000349967	9606.ENSP00000228434	0	0	0	0	0.149	0	0	0.559	0.608
CCRL2	SELPLG	9606.ENSP00000349967	9606.ENSP00000228463	0	0	0	0	0.181	0	0	0.376	0.467
CCRL2	IL1RN	9606.ENSP00000349967	9606.ENSP00000259206	0	0	0	0	0.262	0	0	0.31	0.469
CCRL2	TLR2	9606.ENSP00000349967	9606.ENSP00000260010	0	0	0	0	0.184	0	0	0.493	0.568
CCRL2	CD80	9606.ENSP00000349967	9606.ENSP00000264246	0	0	0	0	0.139	0	0	0.537	0.584
CCRL2	ICAM1	9606.ENSP00000349967	9606.ENSP00000264832	0	0	0	0	0.102	0	0	0.443	0.478
CCRL2	IRF8	9606.ENSP00000349967	9606.ENSP00000268638	0	0	0	0	0.175	0	0	0.582	0.64
CCRL2	FCGR2A	9606.ENSP00000349967	9606.ENSP00000271450	0	0	0	0	0.148	0	0	0.374	0.444
CCRL2	IL18	9606.ENSP00000349967	9606.ENSP00000280357	0	0	0	0	0.076	0	0	0.477	0.496
CCRL2	CLEC7A	9606.ENSP00000349967	9606.ENSP00000302569	0	0	0	0	0.116	0	0	0.354	0.405
CCRL2	CXCL10	9606.ENSP00000349967	9606.ENSP00000305651	0	0	0	0	0.172	0	0	0.643	0.691
CCRL2	IL7R	9606.ENSP00000349967	9606.ENSP00000306157	0	0	0	0	0.1	0	0	0.658	0.679
CCRL2	TLR8	9606.ENSP00000349967	9606.ENSP00000312082	0	0	0	0	0.221	0	0	0.389	0.503
CCRL2	CD28	9606.ENSP00000349967	9606.ENSP00000324890	0	0	0	0	0	0	0	0.633	0.633
CCRL2	CD86	9606.ENSP00000349967	9606.ENSP00000332049	0	0	0	0	0.189	0	0	0.554	0.622
CCRL2	ITGAL	9606.ENSP00000349967	9606.ENSP00000349252	0	0	0	0	0.113	0	0	0.399	0.444
CCRL2	TLR6	9606.ENSP00000349967	9606.ENSP00000389600	0	0	0	0	0.085	0	0	0.372	0.4
CCRL2	RNASET2	9606.ENSP00000349967	9606.ENSP00000426455	0	0	0	0	0.076	0	0	0.398	0.419
CCRL2	FCGR2B	9606.ENSP00000349967	9606.ENSP00000351497	0	0	0	0	0.153	0	0	0.348	0.424
CCRL2	TNFSF13B	9606.ENSP00000349967	9606.ENSP00000365048	0	0	0	0	0.1	0	0	0.387	0.424
CCRL2	ITGA4	9606.ENSP00000349967	9606.ENSP00000380227	0	0	0	0	0.065	0	0	0.44	0.454
CCRL2	CD83	9606.ENSP00000349967	9606.ENSP00000368450	0	0	0	0	0.107	0	0	0.448	0.486
CCRL2	PTPN22	9606.ENSP00000349967	9606.ENSP00000352833	0	0	0	0	0.102	0	0	0.471	0.504
CCRL2	TLR1	9606.ENSP00000349967	9606.ENSP00000354932	0	0	0	0	0.212	0	0	0.427	0.529
CCRL2	PTPRC	9606.ENSP00000349967	9606.ENSP00000411355	0	0	0	0	0.16	0	0	0.58	0.632
CD14	TREM1	9606.ENSP00000304236	9606.ENSP00000244709	0	0	0	0	0.343	0	0	0.127	0.403
CD14	CD180	9606.ENSP00000304236	9606.ENSP00000256447	0	0	0	0	0.097	0.064	0.9	0.066	0.91
CD14	IL1RN	9606.ENSP00000304236	9606.ENSP00000259206	0	0	0	0	0.232	0	0	0.288	0.43
CD14	TLR2	9606.ENSP00000304236	9606.ENSP00000260010	0	0	0	0	0.612	0.393	0.9	0.691	0.991
CD14	TYROBP	9606.ENSP00000304236	9606.ENSP00000262629	0	0	0	0	0.825	0	0	0.131	0.842
CD14	CD80	9606.ENSP00000304236	9606.ENSP00000264246	0	0	0	0	0.08	0	0	0.457	0.48
CD14	F13A1	9606.ENSP00000304236	9606.ENSP00000264870	0	0	0	0	0.532	0	0	0.104	0.562
CD14	IGSF6	9606.ENSP00000304236	9606.ENSP00000268389	0	0	0	0	0.56	0	0	0.07	0.573
CD14	FCGR2A	9606.ENSP00000304236	9606.ENSP00000271450	0	0	0	0	0.36	0	0	0.271	0.514
CD14	CSF1R	9606.ENSP00000304236	9606.ENSP00000286301	0	0	0	0	0.784	0	0	0.304	0.843
CD14	SLAMF8	9606.ENSP00000304236	9606.ENSP00000289707	0	0	0	0	0.522	0	0	0.041	0.522
CD14	FCER1G	9606.ENSP00000304236	9606.ENSP00000289902	0	0	0	0	0.723	0	0	0.073	0.732
CD14	FOLR2	9606.ENSP00000304236	9606.ENSP00000298223	0	0	0	0	0.525	0.086	0	0.107	0.578
CD14	CLEC5A	9606.ENSP00000304236	9606.ENSP00000449999	0	0	0	0	0.347	0	0	0.138	0.414
CD14	PECAM1	9606.ENSP00000304236	9606.ENSP00000457421	0	0	0	0	0.154	0	0	0.384	0.456
CD14	MRC1	9606.ENSP00000304236	9606.ENSP00000455897	0	0	0	0	0.229	0	0	0.339	0.469
CD14	CD83	9606.ENSP00000304236	9606.ENSP00000368450	0	0	0	0	0.095	0	0	0.445	0.477
CD14	FCGR2B	9606.ENSP00000304236	9606.ENSP00000351497	0	0	0	0	0.321	0	0	0.276	0.488
CD14	MAFB	9606.ENSP00000304236	9606.ENSP00000362410	0	0	0	0	0.53	0	0	0.058	0.538
CD14	SLC7A7	9606.ENSP00000304236	9606.ENSP00000380666	0	0	0	0	0.541	0	0	0	0.541
CD14	TLR8	9606.ENSP00000304236	9606.ENSP00000312082	0	0	0	0	0.4	0.064	0	0.251	0.543
CD14	MNDA	9606.ENSP00000304236	9606.ENSP00000357123	0	0	0	0	0.55	0	0	0	0.55
CD14	TMEM176B	9606.ENSP00000304236	9606.ENSP00000410269	0	0	0	0	0.55	0	0	0	0.55
CD14	MARCO	9606.ENSP00000304236	9606.ENSP00000318916	0	0	0	0	0.524	0	0	0.097	0.552
CD14	VSIG4	9606.ENSP00000304236	9606.ENSP00000363869	0	0	0	0	0.606	0	0	0	0.606
CD14	PTPRC	9606.ENSP00000304236	9606.ENSP00000411355	0	0	0	0	0.157	0	0	0.566	0.619
CD14	CD86	9606.ENSP00000304236	9606.ENSP00000332049	0	0	0	0	0.341	0	0	0.479	0.642
CD14	MS4A6A	9606.ENSP00000304236	9606.ENSP00000392770	0	0	0	0	0.659	0	0	0	0.659
CD14	HCK	9606.ENSP00000304236	9606.ENSP00000444986	0	0	0	0	0.685	0	0	0.068	0.693
CD14	CD163	9606.ENSP00000304236	9606.ENSP00000352071	0	0	0	0	0.768	0	0	0.391	0.853
CD14	ITGA4	9606.ENSP00000304236	9606.ENSP00000380227	0	0	0	0	0	0	0.9	0.173	0.913
CD14	CD36	9606.ENSP00000304236	9606.ENSP00000399421	0	0	0	0	0.181	0	0.9	0.352	0.942
CD14	LY86	9606.ENSP00000304236	9606.ENSP00000369286	0	0	0	0	0.329	0	0.9	0.263	0.946
CD14	TLR6	9606.ENSP00000304236	9606.ENSP00000389600	0	0	0	0	0.089	0.064	0.9	0.464	0.948
CD14	PLCG2	9606.ENSP00000304236	9606.ENSP00000482457	0	0	0	0	0.098	0	0.9	0.501	0.951
CD14	TLR1	9606.ENSP00000304236	9606.ENSP00000354932	0	0	0	0	0.244	0.064	0.9	0.455	0.956
CD14	ITGB2	9606.ENSP00000304236	9606.ENSP00000380948	0	0	0	0	0.623	0.379	0.9	0.232	0.979
CD163	IL10RA	9606.ENSP00000352071	9606.ENSP00000227752	0	0	0	0	0.213	0	0	0.385	0.495
CD163	CLEC4A	9606.ENSP00000352071	9606.ENSP00000229332	0	0	0	0	0.328	0	0	0.198	0.438
CD163	TREM1	9606.ENSP00000352071	9606.ENSP00000244709	0	0	0	0	0.152	0	0	0.348	0.423
CD163	CHI3L1	9606.ENSP00000352071	9606.ENSP00000255409	0	0	0	0	0.11	0	0	0.386	0.43
CD163	GIMAP4	9606.ENSP00000352071	9606.ENSP00000255945	0	0	0	0	0.54	0	0	0	0.54
CD163	CD180	9606.ENSP00000352071	9606.ENSP00000256447	0	0	0	0	0.102	0	0	0.49	0.522
CD163	IL1RN	9606.ENSP00000352071	9606.ENSP00000259206	0	0	0	0	0.092	0	0	0.421	0.451
CD163	TLR2	9606.ENSP00000352071	9606.ENSP00000260010	0	0	0	0	0.56	0	0	0.531	0.784
CD163	MSR1	9606.ENSP00000352071	9606.ENSP00000262101	0	0	0	0.642	0.333	0	0	0.73	0.505
CD163	TYROBP	9606.ENSP00000352071	9606.ENSP00000262629	0	0	0	0	0.786	0	0	0.222	0.827
CD163	CD80	9606.ENSP00000352071	9606.ENSP00000264246	0	0	0	0	0.076	0	0	0.655	0.668
CD163	ICAM1	9606.ENSP00000352071	9606.ENSP00000264832	0	0	0	0	0	0	0	0.455	0.455
CD163	F13A1	9606.ENSP00000352071	9606.ENSP00000264870	0	0	0	0	0.683	0	0	0.293	0.766
CD163	IGSF6	9606.ENSP00000352071	9606.ENSP00000268389	0	0	0	0	0.552	0	0	0.041	0.552
CD163	FCGR2A	9606.ENSP00000352071	9606.ENSP00000271450	0	0	0	0	0.316	0	0	0.53	0.665
CD163	PLA2G7	9606.ENSP00000352071	9606.ENSP00000274793	0	0	0	0	0.323	0	0	0.233	0.458
CD163	IL18	9606.ENSP00000352071	9606.ENSP00000280357	0	0	0	0	0.061	0	0	0.44	0.451
CD163	CSF1R	9606.ENSP00000352071	9606.ENSP00000286301	0	0	0	0	0.779	0	0	0.575	0.902
CD163	SLAMF8	9606.ENSP00000352071	9606.ENSP00000289707	0	0	0	0	0.557	0	0	0.103	0.585
CD163	FCER1G	9606.ENSP00000352071	9606.ENSP00000289902	0	0	0	0	0.567	0	0	0.138	0.611
CD163	FOLR2	9606.ENSP00000352071	9606.ENSP00000298223	0	0	0	0	0.459	0	0	0.473	0.702
CD163	CLEC7A	9606.ENSP00000352071	9606.ENSP00000302569	0	0	0	0	0.198	0	0	0.421	0.515
CD163	CXCL10	9606.ENSP00000352071	9606.ENSP00000305651	0	0	0	0	0.132	0	0	0.556	0.598
CD163	CD200R1	9606.ENSP00000352071	9606.ENSP00000311035	0	0	0	0	0.095	0	0	0.53	0.556
CD163	HAVCR2	9606.ENSP00000352071	9606.ENSP00000312002	0	0	0	0	0.159	0	0	0.357	0.436
CD163	TLR8	9606.ENSP00000352071	9606.ENSP00000312082	0	0	0	0	0.323	0	0	0.425	0.594
CD163	MARCO	9606.ENSP00000352071	9606.ENSP00000318916	0	0	0	0.601	0.521	0	0	0.366	0.585
CD163	CD86	9606.ENSP00000352071	9606.ENSP00000332049	0	0	0	0	0.23	0	0	0.676	0.74
CD163	NLRP3	9606.ENSP00000352071	9606.ENSP00000337383	0	0	0	0	0.21	0	0	0.31	0.431
CD163	MS4A4A	9606.ENSP00000352071	9606.ENSP00000338648	0	0	0	0	0.541	0	0	0.35	0.688
CD163	FPR3	9606.ENSP00000352071	9606.ENSP00000341821	0	0	0	0	0.536	0	0	0.064	0.547
CD163	FCGR2B	9606.ENSP00000352071	9606.ENSP00000351497	0	0	0	0	0.339	0	0	0.528	0.674
CD163	TLR6	9606.ENSP00000352071	9606.ENSP00000389600	0	0	0	0	0	0	0	0.4	0.4
CD163	CXCR4	9606.ENSP00000352071	9606.ENSP00000386884	0	0	0	0	0.061	0	0	0.44	0.451
CD163	CR1	9606.ENSP00000352071	9606.ENSP00000356016	0	0	0	0	0.15	0	0	0.404	0.472
CD163	CD83	9606.ENSP00000352071	9606.ENSP00000368450	0	0	0	0	0	0	0	0.506	0.506
CD163	TLR1	9606.ENSP00000352071	9606.ENSP00000354932	0	0	0	0	0.221	0	0	0.414	0.523
CD163	SLC7A7	9606.ENSP00000352071	9606.ENSP00000380666	0	0	0	0	0.554	0	0	0.053	0.559
CD163	CD36	9606.ENSP00000352071	9606.ENSP00000399421	0	0	0	0	0.264	0	0	0.436	0.567
CD163	PECAM1	9606.ENSP00000352071	9606.ENSP00000457421	0	0	0	0	0.184	0	0	0.572	0.636
CD163	PTPRC	9606.ENSP00000352071	9606.ENSP00000411355	0	0	0	0	0.163	0	0	0.655	0.699
CD163	MS4A6A	9606.ENSP00000352071	9606.ENSP00000392770	0	0	0	0	0.812	0	0	0.115	0.826
CD163	VSIG4	9606.ENSP00000352071	9606.ENSP00000363869	0	0	0	0	0.824	0	0	0.294	0.87
CD163	MRC1	9606.ENSP00000352071	9606.ENSP00000455897	0	0	0	0	0.287	0	0	0.866	0.9
CD163L1	CD180	9606.ENSP00000393474	9606.ENSP00000256447	0	0	0	0	0	0	0	0.408	0.408
CD180	CD84	9606.ENSP00000256447	9606.ENSP00000312367	0	0	0	0	0.181	0	0	0.311	0.411
CD180	CD86	9606.ENSP00000256447	9606.ENSP00000332049	0	0	0	0	0.203	0	0	0.324	0.438
CD180	TLR6	9606.ENSP00000256447	9606.ENSP00000389600	0	0	0	0	0.108	0	0	0.415	0.456
CD180	CTSS	9606.ENSP00000256447	9606.ENSP00000357981	0	0	0	0	0.191	0	0	0.398	0.492
CD180	TLR1	9606.ENSP00000256447	9606.ENSP00000354932	0	0	0	0	0.119	0	0	0.45	0.495
CD180	TLR2	9606.ENSP00000256447	9606.ENSP00000260010	0	0	0	0	0.126	0	0	0.474	0.52
CD180	LY86	9606.ENSP00000256447	9606.ENSP00000369286	0	0	0	0	0.249	0.973	0.9	0.878	0.999
CD200R1	TLR2	9606.ENSP00000311035	9606.ENSP00000260010	0	0	0	0	0.107	0	0	0.64	0.665
CD200R1	TYROBP	9606.ENSP00000311035	9606.ENSP00000262629	0	0	0	0	0.189	0.299	0	0.504	0.693
CD200R1	CD80	9606.ENSP00000311035	9606.ENSP00000264246	0	0	0	0	0.095	0	0	0.478	0.508
CD200R1	FCGR2A	9606.ENSP00000311035	9606.ENSP00000271450	0	0	0	0	0.127	0	0	0.377	0.433
CD200R1	TLR8	9606.ENSP00000311035	9606.ENSP00000312082	0	0	0	0	0.194	0	0	0.311	0.421
CD200R1	CD300A	9606.ENSP00000311035	9606.ENSP00000353259	0	0	0	0	0.156	0	0	0.404	0.476
CD200R1	FCGR2B	9606.ENSP00000311035	9606.ENSP00000351497	0	0	0	0	0.157	0	0	0.403	0.476
CD200R1	PTPRC	9606.ENSP00000311035	9606.ENSP00000411355	0	0	0	0	0.169	0	0	0.444	0.518
CD200R1	CD86	9606.ENSP00000311035	9606.ENSP00000332049	0	0	0	0	0.153	0	0	0.479	0.54
CD200R1	MRC1	9606.ENSP00000311035	9606.ENSP00000455897	0	0	0	0	0.098	0	0	0.542	0.569
CD28	CD4	9606.ENSP00000324890	9606.ENSP00000011653	0	0	0	0	0.169	0.336	0.9	0.59	0.974
CD28	LCP2	9606.ENSP00000324890	9606.ENSP00000046794	0	0	0	0	0.172	0	0	0.645	0.693
CD28	TNFSF8	9606.ENSP00000324890	9606.ENSP00000223795	0	0	0	0	0.099	0	0	0.406	0.442
CD28	IL10RA	9606.ENSP00000324890	9606.ENSP00000227752	0	0	0	0	0.107	0	0	0.452	0.49
CD28	CD69	9606.ENSP00000324890	9606.ENSP00000228434	0	0	0	0	0.228	0	0	0.897	0.918
CD28	GZMK	9606.ENSP00000324890	9606.ENSP00000231009	0	0	0	0	0.122	0	0	0.348	0.403
CD28	TLR2	9606.ENSP00000324890	9606.ENSP00000260010	0	0	0	0	0.061	0	0	0.56	0.569
CD28	CD80	9606.ENSP00000324890	9606.ENSP00000264246	0	0	0	0	0.062	0.41	0.9	0.958	0.997
CD28	ICAM1	9606.ENSP00000324890	9606.ENSP00000264832	0	0	0	0	0.061	0	0	0.669	0.675
CD28	ITGB7	9606.ENSP00000324890	9606.ENSP00000267082	0	0	0	0	0.197	0	0.9	0.206	0.93
CD28	FCGR2A	9606.ENSP00000324890	9606.ENSP00000271450	0	0	0	0	0.063	0	0	0.587	0.597
CD28	IL18	9606.ENSP00000324890	9606.ENSP00000280357	0	0	0	0	0	0	0	0.579	0.579
CD28	CXCL10	9606.ENSP00000324890	9606.ENSP00000305651	0	0	0	0	0	0	0	0.534	0.534
CD28	IL7R	9606.ENSP00000324890	9606.ENSP00000306157	0	0	0	0	0.162	0	0	0.726	0.76
CD28	FOS	9606.ENSP00000324890	9606.ENSP00000306245	0	0	0	0	0	0.063	0	0.389	0.403
CD28	HAVCR2	9606.ENSP00000324890	9606.ENSP00000312002	0	0	0	0	0.063	0	0	0.63	0.638
CD28	TLR8	9606.ENSP00000324890	9606.ENSP00000312082	0	0	0	0	0.082	0	0	0.516	0.536
CD28	LCP1	9606.ENSP00000324890	9606.ENSP00000381581	0	0	0	0	0.111	0	0	0.36	0.407
CD28	PTPN22	9606.ENSP00000324890	9606.ENSP00000352833	0	0	0	0	0.121	0	0	0.354	0.408
CD28	MKI67	9606.ENSP00000324890	9606.ENSP00000357643	0	0	0	0	0	0	0	0.419	0.419
CD28	DPP4	9606.ENSP00000324890	9606.ENSP00000353731	0	0	0	0	0	0	0	0.422	0.422
CD28	PECAM1	9606.ENSP00000324890	9606.ENSP00000457421	0	0	0	0	0	0	0	0.448	0.448
CD28	FYB	9606.ENSP00000324890	9606.ENSP00000427114	0	0	0	0	0.146	0	0	0.386	0.453
CD28	SLAMF6	9606.ENSP00000324890	9606.ENSP00000357036	0	0	0	0	0.146	0	0	0.387	0.454
CD28	IKZF1	9606.ENSP00000324890	9606.ENSP00000331614	0	0	0	0	0.2	0	0	0.355	0.462
CD28	CD52	9606.ENSP00000324890	9606.ENSP00000363330	0	0	0	0	0.112	0	0	0.44	0.481
CD28	TFRC	9606.ENSP00000324890	9606.ENSP00000353224	0	0	0	0	0	0	0	0.496	0.495
CD28	CD48	9606.ENSP00000324890	9606.ENSP00000484431	0	0	0	0	0.138	0	0	0.441	0.498
CD28	TNFSF13B	9606.ENSP00000324890	9606.ENSP00000365048	0	0	0	0	0.078	0	0	0.493	0.512
CD28	PIK3CG	9606.ENSP00000324890	9606.ENSP00000352121	0	0	0	0	0.116	0.379	0	0.189	0.516
CD28	TLR6	9606.ENSP00000324890	9606.ENSP00000389600	0	0	0	0	0.084	0	0	0.498	0.521
CD28	TLR1	9606.ENSP00000324890	9606.ENSP00000354932	0	0	0	0	0.088	0	0	0.511	0.535
CD28	IL2RG	9606.ENSP00000324890	9606.ENSP00000363318	0	0	0	0	0.159	0	0	0.483	0.547
CD28	PRDM1	9606.ENSP00000324890	9606.ENSP00000358092	0	0	0	0	0	0	0	0.557	0.557
CD28	CD83	9606.ENSP00000324890	9606.ENSP00000368450	0	0	0	0	0.059	0	0	0.578	0.586
CD28	CXCR4	9606.ENSP00000324890	9606.ENSP00000386884	0	0	0	0	0.101	0	0	0.567	0.594
CD28	FCGR2B	9606.ENSP00000324890	9606.ENSP00000351497	0	0	0	0	0.065	0	0	0.6	0.61
CD28	TNFRSF9	9606.ENSP00000324890	9606.ENSP00000478699	0	0	0	0	0	0	0	0.807	0.807
CD28	PTPRC	9606.ENSP00000324890	9606.ENSP00000411355	0	0	0	0	0.153	0.379	0	0.756	0.86
CD28	LYN	9606.ENSP00000324890	9606.ENSP00000428924	0	0	0	0	0.061	0.05	0.9	0.312	0.93
CD28	ITGB2	9606.ENSP00000324890	9606.ENSP00000380948	0	0	0	0	0.122	0	0.9	0.399	0.942
CD28	SYK	9606.ENSP00000324890	9606.ENSP00000364907	0	0	0	0	0.064	0.05	0.9	0.544	0.954
CD28	ITGAL	9606.ENSP00000324890	9606.ENSP00000349252	0	0	0	0	0.143	0	0.9	0.655	0.967
CD28	ITGA4	9606.ENSP00000324890	9606.ENSP00000380227	0	0	0	0	0.12	0	0.9	0.755	0.976
CD28	CD86	9606.ENSP00000324890	9606.ENSP00000332049	0	0	0	0	0.098	0.379	0.9	0.945	0.996
CD300A	LCP2	9606.ENSP00000353259	9606.ENSP00000046794	0	0	0	0	0.483	0	0	0.073	0.5
CD300A	PILRA	9606.ENSP00000353259	9606.ENSP00000198536	0	0	0	0	0.212	0	0	0.37	0.482
CD300A	IL10RA	9606.ENSP00000353259	9606.ENSP00000227752	0	0	0	0	0.351	0	0	0.187	0.45
CD300A	CLEC4A	9606.ENSP00000353259	9606.ENSP00000229332	0	0	0	0	0.176	0	0	0.348	0.44
CD300A	PLEK	9606.ENSP00000353259	9606.ENSP00000234313	0	0	0	0	0.538	0	0	0	0.538
CD300A	TREM1	9606.ENSP00000353259	9606.ENSP00000244709	0	0	0	0	0.318	0	0	0.274	0.483
CD300A	TYROBP	9606.ENSP00000353259	9606.ENSP00000262629	0	0	0	0	0.534	0.087	0	0.473	0.756
CD300A	VAMP8	9606.ENSP00000353259	9606.ENSP00000263864	0	0	0	0	0.076	0	0.9	0	0.903
CD300A	IRF8	9606.ENSP00000353259	9606.ENSP00000268638	0	0	0	0	0.365	0	0	0.204	0.473
CD300A	CD53	9606.ENSP00000353259	9606.ENSP00000271324	0	0	0	0	0.53	0	0.9	0	0.95
CD300A	FCGR2A	9606.ENSP00000353259	9606.ENSP00000271450	0	0	0	0	0.257	0	0	0.302	0.46
CD300A	FCER1G	9606.ENSP00000353259	9606.ENSP00000289902	0	0	0	0	0.335	0.129	0.9	0.237	0.949
CD300A	LAPTM5	9606.ENSP00000353259	9606.ENSP00000294507	0	0	0	0	0.459	0	0	0	0.459
CD300A	OLR1	9606.ENSP00000353259	9606.ENSP00000309124	0	0	0	0	0.061	0	0.9	0.107	0.908
CD300A	TLR8	9606.ENSP00000353259	9606.ENSP00000312082	0	0	0	0	0.333	0	0	0.139	0.401
CD300A	CD84	9606.ENSP00000353259	9606.ENSP00000312367	0	0	0	0	0.226	0	0	0.35	0.475
CD300A	LILRB1	9606.ENSP00000353259	9606.ENSP00000315997	0	0	0	0	0.153	0	0	0.509	0.566
CD300A	IKZF1	9606.ENSP00000353259	9606.ENSP00000331614	0	0	0	0	0.382	0	0	0.091	0.414
CD300A	CD86	9606.ENSP00000353259	9606.ENSP00000332049	0	0	0	0	0.343	0	0	0.217	0.464
CD300A	FCGR2B	9606.ENSP00000353259	9606.ENSP00000351497	0	0	0	0	0.317	0	0	0.307	0.506
CD300A	CD52	9606.ENSP00000353259	9606.ENSP00000363330	0	0	0	0	0.407	0	0	0.068	0.423
CD300A	PTPRC	9606.ENSP00000353259	9606.ENSP00000411355	0	0	0	0	0.348	0.057	0	0.145	0.428
CD300A	MNDA	9606.ENSP00000353259	9606.ENSP00000357123	0	0	0	0	0.433	0	0	0	0.433
CD300A	LY86	9606.ENSP00000353259	9606.ENSP00000369286	0	0	0	0	0.46	0	0	0.095	0.49
CD300A	INPP5D	9606.ENSP00000353259	9606.ENSP00000405338	0	0	0	0	0.228	0.268	0	0.248	0.538
CD300A	MILR1	9606.ENSP00000353259	9606.ENSP00000482801	0	0	0	0	0.085	0	0	0.519	0.542
CD300A	CD48	9606.ENSP00000353259	9606.ENSP00000484431	0	0	0	0	0.405	0	0	0.341	0.591
CD300A	CLEC5A	9606.ENSP00000353259	9606.ENSP00000449999	0	0	0	0	0.214	0	0.9	0.119	0.924
CD300A	CYBB	9606.ENSP00000353259	9606.ENSP00000367851	0	0	0	0	0.383	0	0.9	0.041	0.935
CD300A	ITGB2	9606.ENSP00000353259	9606.ENSP00000380948	0	0	0	0	0.505	0	0.9	0.06	0.949
CD300A	LAIR1	9606.ENSP00000353259	9606.ENSP00000375622	0	0	0	0	0.226	0	0.9	0.545	0.961
CD36	TLR2	9606.ENSP00000399421	9606.ENSP00000260010	0	0	0	0	0.147	0	0.9	0.25	0.93
CD36	VAMP8	9606.ENSP00000399421	9606.ENSP00000263864	0	0	0	0	0	0	0.9	0.082	0.904
CD36	CD53	9606.ENSP00000399421	9606.ENSP00000271324	0	0	0	0	0.088	0	0.9	0	0.904
CD36	PLIN2	9606.ENSP00000399421	9606.ENSP00000276914	0	0	0	0	0.062	0	0	0.48	0.491
CD36	PPARG	9606.ENSP00000399421	9606.ENSP00000287820	0	0	0	0	0.063	0	0.9	0.556	0.954
CD36	FCER1G	9606.ENSP00000399421	9606.ENSP00000289902	0	0	0	0	0.158	0	0	0.388	0.463
CD36	CLEC7A	9606.ENSP00000399421	9606.ENSP00000302569	0	0	0	0	0.102	0	0	0.444	0.479
CD36	OLR1	9606.ENSP00000399421	9606.ENSP00000309124	0	0	0	0	0	0	0.9	0.394	0.936
CD36	LPL	9606.ENSP00000399421	9606.ENSP00000309757	0	0	0	0	0.099	0	0	0.698	0.717
CD36	UCP2	9606.ENSP00000399421	9606.ENSP00000312029	0	0	0	0	0.062	0	0	0.528	0.539
CD36	ITGAL	9606.ENSP00000399421	9606.ENSP00000349252	0	0	0	0	0.106	0	0.9	0.064	0.909
CD36	SCD	9606.ENSP00000399421	9606.ENSP00000359380	0	0	0	0	0.061	0	0	0.522	0.532
CD36	CYBB	9606.ENSP00000399421	9606.ENSP00000367851	0	0	0	0	0.151	0	0.9	0.154	0.922
CD36	LAIR1	9606.ENSP00000399421	9606.ENSP00000375622	0	0	0	0	0.111	0	0.9	0.041	0.907
CD36	ITGB2	9606.ENSP00000399421	9606.ENSP00000380948	0	0	0	0	0.122	0	0.9	0.048	0.909
CD36	TLR6	9606.ENSP00000399421	9606.ENSP00000389600	0	0	0	0	0.085	0.313	0.9	0.15	0.939
CD36	PLCG2	9606.ENSP00000399421	9606.ENSP00000482457	0	0	0	0	0	0	0	0.403	0.403
CD36	PLTP	9606.ENSP00000399421	9606.ENSP00000417138	0	0	0	0	0.061	0	0	0.509	0.519
CD36	PTPRJ	9606.ENSP00000399421	9606.ENSP00000400010	0	0	0	0	0.061	0	0.9	0.046	0.902
CD36	CLEC5A	9606.ENSP00000399421	9606.ENSP00000449999	0	0	0	0	0.1	0	0.9	0	0.906
CD4	LY86	9606.ENSP00000011653	9606.ENSP00000369286	0	0	0	0	0.314	0	0	0.165	0.403
CD4	CD48	9606.ENSP00000011653	9606.ENSP00000484431	0	0	0	0	0.207	0	0	0.292	0.414
CD4	LYN	9606.ENSP00000011653	9606.ENSP00000428924	0	0	0	0	0.076	0.263	0	0.21	0.415
CD4	ITGAL	9606.ENSP00000011653	9606.ENSP00000349252	0	0	0	0	0.208	0	0	0.293	0.416
CD4	CD84	9606.ENSP00000011653	9606.ENSP00000312367	0	0	0	0	0.254	0	0	0.254	0.42
CD4	NCKAP1L	9606.ENSP00000011653	9606.ENSP00000293373	0	0	0	0	0.172	0	0	0.351	0.44
CD4	FCGR2B	9606.ENSP00000011653	9606.ENSP00000351497	0	0	0	0	0.167	0	0	0.369	0.452
CD4	CTSS	9606.ENSP00000011653	9606.ENSP00000357981	0	0	0	0	0.194	0	0	0.353	0.456
CD4	ITGB2	9606.ENSP00000011653	9606.ENSP00000380948	0	0	0	0	0.364	0	0	0.185	0.459
CD4	DPP4	9606.ENSP00000011653	9606.ENSP00000353731	0	0	0	0	0	0.336	0	0.222	0.461
CD4	TLR8	9606.ENSP00000011653	9606.ENSP00000312082	0	0	0	0	0.313	0	0	0.247	0.461
CD4	IL10RA	9606.ENSP00000011653	9606.ENSP00000227752	0	0	0	0	0.313	0	0	0.253	0.465
CD4	TYROBP	9606.ENSP00000011653	9606.ENSP00000262629	0	0	0	0	0.35	0	0	0.221	0.472
CD4	HCK	9606.ENSP00000011653	9606.ENSP00000444986	0	0	0	0	0.292	0.263	0	0.144	0.514
CD4	IKZF1	9606.ENSP00000011653	9606.ENSP00000331614	0	0	0	0	0.347	0	0	0.314	0.533
CD4	GPR174	9606.ENSP00000011653	9606.ENSP00000276077	0	0	0	0	0.546	0	0	0	0.546
CD4	CD53	9606.ENSP00000011653	9606.ENSP00000271324	0	0	0	0	0.298	0.336	0	0.167	0.578
CD4	CD69	9606.ENSP00000011653	9606.ENSP00000228434	0	0	0	0	0.098	0	0	0.559	0.585
CD4	HLA-DMB	9606.ENSP00000011653	9606.ENSP00000398890	0	0	0	0	0.17	0	0.6	0	0.654
CD4	HLA-DMA	9606.ENSP00000011653	9606.ENSP00000363976	0	0	0	0	0.125	0	0.6	0.16	0.68
CD4	VAMP8	9606.ENSP00000011653	9606.ENSP00000263864	0	0	0	0	0	0	0.9	0	0.9
CD4	PTPRJ	9606.ENSP00000011653	9606.ENSP00000400010	0	0	0	0	0.083	0	0.9	0	0.904
CD4	RGS1	9606.ENSP00000011653	9606.ENSP00000356429	0	0	0	0	0.171	0	0.9	0.064	0.915
CD4	FYB	9606.ENSP00000011653	9606.ENSP00000427114	0	0	0	0	0.343	0	0.9	0	0.931
CD4	PTPN22	9606.ENSP00000011653	9606.ENSP00000352833	0	0	0	0	0.256	0	0.9	0.185	0.934
CD4	CD80	9606.ENSP00000011653	9606.ENSP00000264246	0	0	0	0	0.099	0	0.9	0.389	0.94
CD4	IL7R	9606.ENSP00000011653	9606.ENSP00000306157	0	0	0	0	0.246	0	0.9	0.387	0.949
CD4	CD86	9606.ENSP00000011653	9606.ENSP00000332049	0	0	0	0	0.291	0	0.9	0.404	0.954
CD4	TFRC	9606.ENSP00000011653	9606.ENSP00000353224	0	0	0	0	0	0.379	0.9	0.334	0.955
CD4	SYK	9606.ENSP00000011653	9606.ENSP00000364907	0	0	0	0	0.205	0.4	0.9	0.242	0.959
CD4	LCP2	9606.ENSP00000011653	9606.ENSP00000046794	0	0	0	0	0.542	0	0.9	0.185	0.959
CD4	HLA-DQB1	9606.ENSP00000011653	9606.ENSP00000364080	0	0	0	0	0.12	0.379	0.9	0.445	0.965
CD4	PTPRC	9606.ENSP00000011653	9606.ENSP00000411355	0	0	0	0	0.304	0.379	0.9	0.639	0.982
CD4	CXCR4	9606.ENSP00000011653	9606.ENSP00000386884	0	0	0	0	0.087	0.393	0.9	0.739	0.983
CD48	LCP2	9606.ENSP00000484431	9606.ENSP00000046794	0	0	0	0	0.539	0	0	0.266	0.647
CD48	IL10RA	9606.ENSP00000484431	9606.ENSP00000227752	0	0	0	0	0.555	0	0	0.121	0.592
CD48	CD69	9606.ENSP00000484431	9606.ENSP00000228434	0	0	0	0	0.342	0	0	0.376	0.572
CD48	PLEK	9606.ENSP00000484431	9606.ENSP00000234313	0	0	0	0	0.683	0	0	0.101	0.703
CD48	RAC2	9606.ENSP00000484431	9606.ENSP00000249071	0	0	0	0	0.35	0	0	0.119	0.403
CD48	DOCK2	9606.ENSP00000484431	9606.ENSP00000256935	0	0	0	0	0.41	0	0	0.139	0.47
CD48	MYO1G	9606.ENSP00000484431	9606.ENSP00000258787	0	0	0	0	0.366	0	0	0.167	0.449
CD48	TYROBP	9606.ENSP00000484431	9606.ENSP00000262629	0	0	0	0	0.42	0	0	0.348	0.605
CD48	CYTIP	9606.ENSP00000484431	9606.ENSP00000264192	0	0	0	0	0.652	0	0	0	0.652
CD48	CD80	9606.ENSP00000484431	9606.ENSP00000264246	0	0	0	0	0.298	0	0	0.44	0.59
CD48	ICAM1	9606.ENSP00000484431	9606.ENSP00000264832	0	0	0	0	0.089	0	0	0.473	0.499
CD48	GPR65	9606.ENSP00000484431	9606.ENSP00000267549	0	0	0	0	0.412	0	0	0.1	0.449
CD48	IRF8	9606.ENSP00000484431	9606.ENSP00000268638	0	0	0	0	0.407	0	0	0.105	0.447
CD48	CD53	9606.ENSP00000484431	9606.ENSP00000271324	0	0	0	0	0.758	0	0	0.473	0.867
CD48	FCGR2A	9606.ENSP00000484431	9606.ENSP00000271450	0	0	0	0	0.224	0	0	0.301	0.435
CD48	CSF1R	9606.ENSP00000484431	9606.ENSP00000286301	0	0	0	0	0.16	0	0	0.323	0.408
CD48	SLAMF8	9606.ENSP00000484431	9606.ENSP00000289707	0	0	0	0.601	0.161	0.293	0	0.53	0.507
CD48	FCER1G	9606.ENSP00000484431	9606.ENSP00000289902	0	0	0	0	0.242	0	0	0.252	0.409
CD48	NCKAP1L	9606.ENSP00000484431	9606.ENSP00000293373	0	0	0	0	0.505	0	0	0	0.505
CD48	LAPTM5	9606.ENSP00000484431	9606.ENSP00000294507	0	0	0	0	0.562	0	0	0.126	0.601
CD48	IL7R	9606.ENSP00000484431	9606.ENSP00000306157	0	0	0	0	0.187	0	0	0.39	0.483
CD48	HAVCR2	9606.ENSP00000484431	9606.ENSP00000312002	0	0	0	0	0.164	0	0	0.33	0.416
CD48	TLR8	9606.ENSP00000484431	9606.ENSP00000312082	0	0	0	0	0.35	0	0	0.213	0.467
CD48	CD84	9606.ENSP00000484431	9606.ENSP00000312367	0	0	0	0	0.269	0	0	0.7	0.771
CD48	LILRB1	9606.ENSP00000484431	9606.ENSP00000315997	0	0	0	0	0.201	0	0	0.39	0.492
CD48	HCLS1	9606.ENSP00000484431	9606.ENSP00000320176	0	0	0	0	0.536	0	0	0.134	0.581
CD48	IKZF1	9606.ENSP00000484431	9606.ENSP00000331614	0	0	0	0	0.351	0	0	0.212	0.467
CD48	CD86	9606.ENSP00000484431	9606.ENSP00000332049	0	0	0	0	0.393	0	0	0.422	0.634
CD48	EVI2B	9606.ENSP00000484431	9606.ENSP00000333779	0	0	0	0	0.533	0	0	0.196	0.608
CD48	ITGAL	9606.ENSP00000484431	9606.ENSP00000349252	0	0	0	0	0.349	0	0	0.442	0.621
CD48	FCGR2B	9606.ENSP00000484431	9606.ENSP00000351497	0	0	0	0	0.363	0	0	0.348	0.567
CD48	TFRC	9606.ENSP00000484431	9606.ENSP00000353224	0	0	0	0	0.042	0	0	0.419	0.42
CD48	TLR1	9606.ENSP00000484431	9606.ENSP00000354932	0	0	0	0	0.321	0	0	0.223	0.45
CD48	NCF2	9606.ENSP00000484431	9606.ENSP00000356505	0	0	0	0	0.559	0	0	0.091	0.582
CD48	SLAMF7	9606.ENSP00000484431	9606.ENSP00000357022	0	0	0	0	0.319	0	0	0.642	0.745
CD48	SLAMF6	9606.ENSP00000484431	9606.ENSP00000357036	0	0	0	0	0.2	0	0	0.709	0.758
CD48	MNDA	9606.ENSP00000484431	9606.ENSP00000357123	0	0	0	0	0.433	0	0	0	0.433
CD48	CTSS	9606.ENSP00000484431	9606.ENSP00000357981	0	0	0	0	0.41	0	0	0.21	0.514
CD48	IL2RG	9606.ENSP00000484431	9606.ENSP00000363318	0	0	0	0	0.364	0	0	0.204	0.472
CD48	CD52	9606.ENSP00000484431	9606.ENSP00000363330	0	0	0	0	0.605	0	0	0.421	0.761
CD48	LY86	9606.ENSP00000484431	9606.ENSP00000369286	0	0	0	0	0.553	0	0	0.132	0.596
CD48	LAIR1	9606.ENSP00000484431	9606.ENSP00000375622	0	0	0	0	0.213	0	0	0.349	0.466
CD48	ITGA4	9606.ENSP00000484431	9606.ENSP00000380227	0	0	0	0	0.158	0	0	0.348	0.427
CD48	ITGB2	9606.ENSP00000484431	9606.ENSP00000380948	0	0	0	0	0.538	0	0	0.315	0.67
CD48	LCP1	9606.ENSP00000484431	9606.ENSP00000381581	0	0	0	0	0.468	0	0	0.076	0.487
CD48	CXCR4	9606.ENSP00000484431	9606.ENSP00000386884	0	0	0	0	0.211	0	0	0.31	0.432
CD48	PTPRC	9606.ENSP00000484431	9606.ENSP00000411355	0	0	0	0	0.634	0	0	0.618	0.854
CD48	FYB	9606.ENSP00000484431	9606.ENSP00000427114	0	0	0	0	0.537	0	0	0.094	0.563
CD48	HCK	9606.ENSP00000484431	9606.ENSP00000444986	0	0	0	0	0.362	0	0	0.141	0.429
CD48	GMFG	9606.ENSP00000484431	9606.ENSP00000472249	0	0	0	0	0.617	0	0	0.084	0.635
CD52	LCP2	9606.ENSP00000363330	9606.ENSP00000046794	0	0	0	0	0.54	0	0	0.07	0.554
CD52	CORO1A	9606.ENSP00000363330	9606.ENSP00000219150	0	0	0	0	0.532	0	0	0.073	0.548
CD52	IL10RA	9606.ENSP00000363330	9606.ENSP00000227752	0	0	0	0	0.538	0	0	0.147	0.589
CD52	CD69	9606.ENSP00000363330	9606.ENSP00000228434	0	0	0	0	0.339	0	0	0.287	0.509
CD52	PLEK	9606.ENSP00000363330	9606.ENSP00000234313	0	0	0	0	0.554	0	0	0.049	0.557
CD52	RAC2	9606.ENSP00000363330	9606.ENSP00000249071	0	0	0	0	0.489	0	0	0	0.489
CD52	TYROBP	9606.ENSP00000363330	9606.ENSP00000262629	0	0	0	0	0.539	0	0	0	0.539
CD52	CYTIP	9606.ENSP00000363330	9606.ENSP00000264192	0	0	0	0	0.529	0	0	0	0.529
CD52	CD80	9606.ENSP00000363330	9606.ENSP00000264246	0	0	0	0	0.213	0	0	0.43	0.532
CD52	CD53	9606.ENSP00000363330	9606.ENSP00000271324	0	0	0	0	0.659	0	0	0.423	0.794
CD52	LAPTM5	9606.ENSP00000363330	9606.ENSP00000294507	0	0	0	0	0.656	0	0	0.151	0.695
CD52	FOLR2	9606.ENSP00000363330	9606.ENSP00000298223	0	0	0	0	0.162	0	0.9	0	0.912
CD52	HCLS1	9606.ENSP00000363330	9606.ENSP00000320176	0	0	0	0	0.539	0	0	0	0.539
CD52	IKZF1	9606.ENSP00000363330	9606.ENSP00000331614	0	0	0	0	0.457	0	0	0.128	0.506
CD52	CD86	9606.ENSP00000363330	9606.ENSP00000332049	0	0	0	0	0.333	0	0	0.4	0.582
CD52	EVI2B	9606.ENSP00000363330	9606.ENSP00000333779	0	0	0	0	0.532	0	0	0.064	0.544
CD52	ITGAL	9606.ENSP00000363330	9606.ENSP00000349252	0	0	0	0	0.354	0	0	0.348	0.561
CD52	FCGR2B	9606.ENSP00000363330	9606.ENSP00000351497	0	0	0	0	0.32	0	0	0.215	0.443
CD52	MPEG1	9606.ENSP00000363330	9606.ENSP00000354335	0	0	0	0	0.335	0	0	0.171	0.425
CD52	VNN1	9606.ENSP00000363330	9606.ENSP00000356905	0	0	0	0	0.088	0	0.9	0	0.904
CD52	SLAMF7	9606.ENSP00000363330	9606.ENSP00000357022	0	0	0	0	0.211	0	0	0.339	0.456
CD52	IL2RG	9606.ENSP00000363330	9606.ENSP00000363318	0	0	0	0	0.468	0	0	0.145	0.526
CD52	IGHV4-38-2	9606.ENSP00000363330	9606.ENSP00000478289	0	0	0	0	0	0	0	0.418	0.418
CD52	TNFSF13B	9606.ENSP00000363330	9606.ENSP00000365048	0	0	0	0	0.152	0	0	0.441	0.505
CD52	LY86	9606.ENSP00000363330	9606.ENSP00000369286	0	0	0	0	0.538	0	0	0.063	0.549
CD52	ITGB2	9606.ENSP00000363330	9606.ENSP00000380948	0	0	0	0	0.553	0	0	0.189	0.621
CD52	GMFG	9606.ENSP00000363330	9606.ENSP00000472249	0	0	0	0	0.672	0	0	0	0.672
CD52	PTPRC	9606.ENSP00000363330	9606.ENSP00000411355	0	0	0	0	0.559	0	0	0.442	0.743
CD52	CPM	9606.ENSP00000363330	9606.ENSP00000448517	0	0	0	0	0	0	0.9	0	0.9
CD53	LCP2	9606.ENSP00000271324	9606.ENSP00000046794	0	0	0	0	0.706	0	0	0.207	0.757
CD53	CORO1A	9606.ENSP00000271324	9606.ENSP00000219150	0	0	0	0	0.547	0	0	0.073	0.562
CD53	IL10RA	9606.ENSP00000271324	9606.ENSP00000227752	0	0	0	0	0.621	0	0	0.211	0.688
CD53	CD69	9606.ENSP00000271324	9606.ENSP00000228434	0	0	0	0	0.37	0	0	0.33	0.559
CD53	PLEK	9606.ENSP00000271324	9606.ENSP00000234313	0	0	0	0	0.729	0	0	0.138	0.756
CD53	SRGN	9606.ENSP00000271324	9606.ENSP00000242465	0	0	0	0	0.567	0	0	0.171	0.625
CD53	EVI2A	9606.ENSP00000271324	9606.ENSP00000247270	0	0	0	0	0.453	0	0	0.151	0.515
CD53	CYTH4	9606.ENSP00000271324	9606.ENSP00000248901	0	0	0	0	0.534	0	0	0	0.534
CD53	RAC2	9606.ENSP00000271324	9606.ENSP00000249071	0	0	0	0	0.555	0	0	0.167	0.613
CD53	DOCK2	9606.ENSP00000271324	9606.ENSP00000256935	0	0	0	0	0.674	0	0	0.212	0.732
CD53	LYZ	9606.ENSP00000271324	9606.ENSP00000261267	0	0	0	0	0.524	0	0	0.073	0.539
CD53	TYROBP	9606.ENSP00000271324	9606.ENSP00000262629	0	0	0	0	0.563	0	0	0.244	0.655
CD53	VAMP8	9606.ENSP00000271324	9606.ENSP00000263864	0	0	0	0	0.088	0	0.9	0	0.904
CD53	CYTIP	9606.ENSP00000271324	9606.ENSP00000264192	0	0	0	0	0.677	0	0	0	0.677
CD53	IRF8	9606.ENSP00000271324	9606.ENSP00000268638	0	0	0	0	0.441	0	0	0.084	0.466
CD53	LRMP	9606.ENSP00000271324	9606.ENSP00000346442	0	0	0	0	0.426	0	0	0	0.426
CD53	FCGR2A	9606.ENSP00000271324	9606.ENSP00000271450	0	0	0	0	0.282	0	0	0.259	0.445
CD53	RGS1	9606.ENSP00000271324	9606.ENSP00000356429	0	0	0	0	0.347	0	0	0.206	0.459
CD53	FCGR2B	9606.ENSP00000271324	9606.ENSP00000351497	0	0	0	0	0.37	0	0	0.246	0.505
CD53	MS4A4A	9606.ENSP00000271324	9606.ENSP00000338648	0	0	0	0	0.523	0	0	0	0.523
CD53	TLR1	9606.ENSP00000271324	9606.ENSP00000354932	0	0	0	0	0.518	0	0	0.094	0.544
CD53	HCK	9606.ENSP00000271324	9606.ENSP00000444986	0	0	0	0	0.534	0	0	0.091	0.558
CD53	IKZF1	9606.ENSP00000271324	9606.ENSP00000331614	0	0	0	0	0.525	0	0	0.118	0.564
CD53	CD86	9606.ENSP00000271324	9606.ENSP00000332049	0	0	0	0	0.478	0	0	0.212	0.571
CD53	SAMSN1	9606.ENSP00000271324	9606.ENSP00000285670	0	0	0	0	0.556	0	0	0.075	0.572
CD53	MNDA	9606.ENSP00000271324	9606.ENSP00000357123	0	0	0	0	0.531	0	0	0.144	0.581
CD53	NCF2	9606.ENSP00000271324	9606.ENSP00000356505	0	0	0	0	0.536	0	0	0.138	0.582
CD53	FYB	9606.ENSP00000271324	9606.ENSP00000427114	0	0	0	0	0.553	0	0	0.123	0.591
CD53	LY86	9606.ENSP00000271324	9606.ENSP00000369286	0	0	0	0	0.561	0	0	0.112	0.593
CD53	NCKAP1L	9606.ENSP00000271324	9606.ENSP00000293373	0	0	0	0	0.552	0	0	0.189	0.621
CD53	SLA	9606.ENSP00000271324	9606.ENSP00000394049	0	0	0	0	0.654	0	0	0	0.654
CD53	LCP1	9606.ENSP00000271324	9606.ENSP00000381581	0	0	0	0	0.674	0	0	0.107	0.696
CD53	CTSS	9606.ENSP00000271324	9606.ENSP00000357981	0	0	0	0	0.656	0	0	0.285	0.743
CD53	GMFG	9606.ENSP00000271324	9606.ENSP00000472249	0	0	0	0	0.708	0	0	0.212	0.76
CD53	HCLS1	9606.ENSP00000271324	9606.ENSP00000320176	0	0	0	0	0.756	0	0	0.094	0.769
CD53	PTPRC	9606.ENSP00000271324	9606.ENSP00000411355	0	0	0	0	0.708	0.084	0	0.389	0.822
CD53	EVI2B	9606.ENSP00000271324	9606.ENSP00000333779	0	0	0	0	0.77	0	0	0.292	0.83
CD53	OLR1	9606.ENSP00000271324	9606.ENSP00000309124	0	0	0	0	0	0	0.9	0.065	0.902
CD53	PTPRJ	9606.ENSP00000271324	9606.ENSP00000400010	0	0	0	0	0	0.057	0.9	0.067	0.904
CD53	LAPTM5	9606.ENSP00000271324	9606.ENSP00000294507	0	0	0	0	0.816	0	0	0.532	0.91
CD53	LAIR1	9606.ENSP00000271324	9606.ENSP00000375622	0	0	0	0	0.214	0	0.9	0.112	0.924
CD53	CLEC5A	9606.ENSP00000271324	9606.ENSP00000449999	0	0	0	0	0.214	0	0.9	0.138	0.926
CD53	FCER1G	9606.ENSP00000271324	9606.ENSP00000289902	0	0	0	0	0.346	0	0.9	0.255	0.947
CD53	ITGAL	9606.ENSP00000271324	9606.ENSP00000349252	0	0	0	0	0.335	0.064	0.9	0.317	0.951
CD53	CYBB	9606.ENSP00000271324	9606.ENSP00000367851	0	0	0	0	0.488	0	0.9	0.199	0.955
CD53	ITGB2	9606.ENSP00000271324	9606.ENSP00000380948	0	0	0	0	0.671	0	0.9	0.348	0.976
CD69	LCP2	9606.ENSP00000228434	9606.ENSP00000046794	0	0	0	0	0.348	0	0	0.525	0.677
CD69	IL10RA	9606.ENSP00000228434	9606.ENSP00000227752	0	0	0	0	0.288	0	0	0.324	0.498
CD69	DPP4	9606.ENSP00000228434	9606.ENSP00000353731	0	0	0	0	0	0	0	0.4	0.4
CD69	MRC1	9606.ENSP00000228434	9606.ENSP00000455897	0	0	0	0	0.065	0	0	0.389	0.404
CD69	MYO1G	9606.ENSP00000228434	9606.ENSP00000258787	0	0	0	0	0.333	0.074	0	0.116	0.406
CD69	GPR174	9606.ENSP00000228434	9606.ENSP00000276077	0	0	0	0	0.406	0	0	0.049	0.41
CD69	ITGB7	9606.ENSP00000228434	9606.ENSP00000267082	0	0	0	0	0.281	0	0	0.216	0.412
CD69	PTPN22	9606.ENSP00000228434	9606.ENSP00000352833	0	0	0	0	0.161	0	0	0.33	0.414
CD69	SELPLG	9606.ENSP00000228434	9606.ENSP00000228463	0	0	0	0	0.213	0	0	0.294	0.42
CD69	MKI67	9606.ENSP00000228434	9606.ENSP00000357643	0	0	0	0	0	0	0	0.425	0.425
CD69	LILRB1	9606.ENSP00000228434	9606.ENSP00000315997	0	0	0	0	0.076	0	0	0.409	0.43
CD69	HLA-DQB1	9606.ENSP00000228434	9606.ENSP00000364080	0	0	0	0	0.077	0	0	0.416	0.438
CD69	TYROBP	9606.ENSP00000228434	9606.ENSP00000262629	0	0	0	0	0.156	0.077	0	0.349	0.448
CD69	PLEK	9606.ENSP00000228434	9606.ENSP00000234313	0	0	0	0	0.347	0	0	0.19	0.449
CD69	FYB	9606.ENSP00000228434	9606.ENSP00000427114	0	0	0	0	0.325	0	0	0.223	0.453
CD69	RGS1	9606.ENSP00000228434	9606.ENSP00000356429	0	0	0	0	0.295	0	0	0.266	0.46
CD69	TLR6	9606.ENSP00000228434	9606.ENSP00000389600	0	0	0	0	0.076	0.06	0	0.429	0.461
CD69	PECAM1	9606.ENSP00000228434	9606.ENSP00000457421	0	0	0	0	0.088	0	0	0.44	0.467
CD69	TNFSF13B	9606.ENSP00000228434	9606.ENSP00000365048	0	0	0	0	0.077	0	0	0.447	0.467
CD69	LCP1	9606.ENSP00000228434	9606.ENSP00000381581	0	0	0	0	0.336	0	0	0.26	0.488
CD69	SLAMF6	9606.ENSP00000228434	9606.ENSP00000357036	0	0	0	0	0.133	0	0	0.44	0.493
CD69	TLR8	9606.ENSP00000228434	9606.ENSP00000312082	0	0	0	0	0.116	0.06	0	0.45	0.503
CD69	PRDM1	9606.ENSP00000228434	9606.ENSP00000358092	0	0	0	0	0.089	0	0	0.481	0.507
CD69	IKZF1	9606.ENSP00000228434	9606.ENSP00000331614	0	0	0	0	0.348	0	0	0.282	0.512
CD69	TLR1	9606.ENSP00000228434	9606.ENSP00000354932	0	0	0	0	0.152	0.06	0	0.44	0.514
CD69	SYK	9606.ENSP00000228434	9606.ENSP00000364907	0	0	0	0	0.098	0.063	0	0.473	0.515
CD69	ITGB2	9606.ENSP00000228434	9606.ENSP00000380948	0	0	0	0	0.287	0	0	0.35	0.517
CD69	SAMSN1	9606.ENSP00000228434	9606.ENSP00000285670	0	0	0	0	0.562	0	0	0	0.562
CD69	TLR2	9606.ENSP00000228434	9606.ENSP00000260010	0	0	0	0	0.098	0.06	0	0.53	0.566
CD69	HAVCR2	9606.ENSP00000228434	9606.ENSP00000312002	0	0	0	0	0.078	0	0	0.558	0.575
CD69	CXCL10	9606.ENSP00000228434	9606.ENSP00000305651	0	0	0	0	0.107	0	0	0.555	0.585
CD69	TNFRSF9	9606.ENSP00000228434	9606.ENSP00000478699	0	0	0	0	0	0	0	0.592	0.592
CD69	CD83	9606.ENSP00000228434	9606.ENSP00000368450	0	0	0	0	0.111	0	0	0.57	0.601
CD69	IL2RG	9606.ENSP00000228434	9606.ENSP00000363318	0	0	0	0	0.372	0	0	0.45	0.64
CD69	TFRC	9606.ENSP00000228434	9606.ENSP00000353224	0	0	0	0	0	0	0	0.657	0.657
CD69	CXCR4	9606.ENSP00000228434	9606.ENSP00000386884	0	0	0	0	0.214	0	0	0.584	0.659
CD69	FCGR2A	9606.ENSP00000228434	9606.ENSP00000271450	0	0	0	0	0.096	0	0	0.653	0.673
CD69	ITGA4	9606.ENSP00000228434	9606.ENSP00000380227	0	0	0	0	0.177	0	0	0.641	0.691
CD69	FCGR2B	9606.ENSP00000228434	9606.ENSP00000351497	0	0	0	0	0.135	0	0	0.671	0.703
CD69	ITGAL	9606.ENSP00000228434	9606.ENSP00000349252	0	0	0	0	0.23	0	0	0.669	0.734
CD69	IL18	9606.ENSP00000228434	9606.ENSP00000280357	0	0	0	0	0	0	0	0.748	0.749
CD69	IL7R	9606.ENSP00000228434	9606.ENSP00000306157	0	0	0	0	0.107	0	0	0.731	0.75
CD69	CD80	9606.ENSP00000228434	9606.ENSP00000264246	0	0	0	0	0.159	0	0	0.753	0.784
CD69	ICAM1	9606.ENSP00000228434	9606.ENSP00000264832	0	0	0	0	0.077	0	0	0.776	0.784
CD69	CD86	9606.ENSP00000228434	9606.ENSP00000332049	0	0	0	0	0.226	0	0	0.8	0.839
CD69	PTPRC	9606.ENSP00000228434	9606.ENSP00000411355	0	0	0	0	0.349	0	0	0.8	0.864
CD80	LCP2	9606.ENSP00000264246	9606.ENSP00000046794	0	0	0	0	0.55	0	0	0.31	0.676
CD80	TNFSF8	9606.ENSP00000264246	9606.ENSP00000223795	0	0	0	0	0.135	0	0	0.426	0.482
CD80	IL10RA	9606.ENSP00000264246	9606.ENSP00000227752	0	0	0	0	0.198	0	0	0.474	0.56
CD80	CLEC4A	9606.ENSP00000264246	9606.ENSP00000229332	0	0	0	0	0.114	0	0	0.354	0.403
CD80	PLEK	9606.ENSP00000264246	9606.ENSP00000234313	0	0	0	0	0.435	0	0	0.112	0.477
CD80	TNFSF10	9606.ENSP00000264246	9606.ENSP00000241261	0	0	0	0	0.095	0	0	0.398	0.432
CD80	TLR2	9606.ENSP00000264246	9606.ENSP00000260010	0	0	0	0	0.097	0	0	0.711	0.728
CD80	PTPN22	9606.ENSP00000264246	9606.ENSP00000352833	0	0	0	0	0.197	0	0	0.292	0.407
CD80	CD84	9606.ENSP00000264246	9606.ENSP00000312367	0	0	0	0	0.238	0	0	0.283	0.43
CD80	PRDM1	9606.ENSP00000264246	9606.ENSP00000358092	0	0	0	0	0.076	0	0	0.417	0.438
CD80	HLA-DMA	9606.ENSP00000264246	9606.ENSP00000363976	0	0	0	0	0.109	0	0	0.398	0.44
CD80	SLAMF7	9606.ENSP00000264246	9606.ENSP00000357022	0	0	0	0	0.286	0	0	0.252	0.443
CD80	IL2RG	9606.ENSP00000264246	9606.ENSP00000363318	0	0	0	0	0.256	0	0	0.288	0.447
CD80	NLRP3	9606.ENSP00000264246	9606.ENSP00000337383	0	0	0	0	0.095	0	0	0.421	0.453
CD80	SYK	9606.ENSP00000264246	9606.ENSP00000364907	0	0	0	0	0.107	0	0	0.425	0.465
CD80	TFRC	9606.ENSP00000264246	9606.ENSP00000353224	0	0	0	0	0	0	0	0.472	0.472
CD80	PECAM1	9606.ENSP00000264246	9606.ENSP00000457421	0	0	0	0	0.063	0	0	0.482	0.494
CD80	LILRB1	9606.ENSP00000264246	9606.ENSP00000315997	0	0	0	0	0.128	0	0	0.444	0.494
CD80	CLEC7A	9606.ENSP00000264246	9606.ENSP00000302569	0	0	0	0	0.088	0	0	0.476	0.502
CD80	IKZF1	9606.ENSP00000264246	9606.ENSP00000331614	0	0	0	0	0.399	0	0	0.206	0.502
CD80	IRF8	9606.ENSP00000264246	9606.ENSP00000268638	0	0	0	0	0.214	0	0	0.42	0.524
CD80	HLA-DQB1	9606.ENSP00000264246	9606.ENSP00000364080	0	0	0	0	0.129	0	0	0.487	0.534
CD80	CXCR4	9606.ENSP00000264246	9606.ENSP00000386884	0	0	0	0	0.07	0	0	0.552	0.565
CD80	MARCO	9606.ENSP00000264246	9606.ENSP00000318916	0	0	0	0	0.527	0	0	0.13	0.571
CD80	FYB	9606.ENSP00000264246	9606.ENSP00000427114	0	0	0	0	0.521	0	0	0.147	0.574
CD80	TNFSF13B	9606.ENSP00000264246	9606.ENSP00000365048	0	0	0	0	0.106	0	0	0.551	0.581
CD80	CSF1R	9606.ENSP00000264246	9606.ENSP00000286301	0	0	0	0	0.178	0	0	0.53	0.597
CD80	IL7R	9606.ENSP00000264246	9606.ENSP00000306157	0	0	0	0	0.139	0	0	0.56	0.606
CD80	HAVCR2	9606.ENSP00000264246	9606.ENSP00000312002	0	0	0	0	0.139	0	0	0.593	0.635
CD80	IL18	9606.ENSP00000264246	9606.ENSP00000280357	0	0	0	0	0.061	0	0	0.631	0.638
CD80	TNFRSF9	9606.ENSP00000264246	9606.ENSP00000478699	0	0	0	0	0.069	0	0	0.675	0.684
CD80	FCGR2A	9606.ENSP00000264246	9606.ENSP00000271450	0	0	0	0	0.098	0	0	0.673	0.693
CD80	TLR6	9606.ENSP00000264246	9606.ENSP00000389600	0	0	0	0	0.135	0	0	0.661	0.694
CD80	CXCL10	9606.ENSP00000264246	9606.ENSP00000305651	0	0	0	0	0.184	0	0	0.645	0.698
CD80	TLR8	9606.ENSP00000264246	9606.ENSP00000312082	0	0	0	0	0.17	0	0	0.669	0.713
CD80	MRC1	9606.ENSP00000264246	9606.ENSP00000455897	0	0	0	0	0.138	0	0	0.684	0.716
CD80	TLR1	9606.ENSP00000264246	9606.ENSP00000354932	0	0	0	0	0.197	0	0	0.669	0.722
CD80	FCGR2B	9606.ENSP00000264246	9606.ENSP00000351497	0	0	0	0	0.213	0	0	0.682	0.739
CD80	PTPRC	9606.ENSP00000264246	9606.ENSP00000411355	0	0	0	0	0.341	0	0	0.758	0.833
CD80	ICAM1	9606.ENSP00000264246	9606.ENSP00000264832	0	0	0	0	0.088	0	0	0.87	0.877
CD80	ITGB7	9606.ENSP00000264246	9606.ENSP00000267082	0	0	0	0	0.127	0	0.9	0.111	0.915
CD80	LYN	9606.ENSP00000264246	9606.ENSP00000428924	0	0	0	0	0.088	0	0.9	0.25	0.925
CD80	CD83	9606.ENSP00000264246	9606.ENSP00000368450	0	0	0	0	0.098	0	0	0.922	0.926
CD80	ITGA4	9606.ENSP00000264246	9606.ENSP00000380227	0	0	0	0	0.076	0	0.9	0.45	0.944
CD80	ITGB2	9606.ENSP00000264246	9606.ENSP00000380948	0	0	0	0	0.289	0	0.9	0.349	0.949
CD80	ITGAL	9606.ENSP00000264246	9606.ENSP00000349252	0	0	0	0	0.111	0	0.9	0.634	0.964
CD80	CD86	9606.ENSP00000264246	9606.ENSP00000332049	0	0	0	0.62	0.317	0.515	0.9	0.933	0.976
CD83	SKAP2	9606.ENSP00000368450	9606.ENSP00000005587	0	0	0	0	0	0	0	0.5	0.499
CD83	CORO1A	9606.ENSP00000368450	9606.ENSP00000219150	0	0	0	0	0.107	0	0	0.4	0.441
CD83	TLR2	9606.ENSP00000368450	9606.ENSP00000260010	0	0	0	0	0.092	0	0	0.589	0.61
CD83	ICAM1	9606.ENSP00000368450	9606.ENSP00000264832	0	0	0	0	0.117	0	0	0.66	0.687
CD83	IRF8	9606.ENSP00000368450	9606.ENSP00000268638	0	0	0	0	0.215	0	0	0.311	0.436
CD83	FCGR2A	9606.ENSP00000368450	9606.ENSP00000271450	0	0	0	0	0.1	0	0	0.503	0.533
CD83	PLIN2	9606.ENSP00000368450	9606.ENSP00000276914	0	0	0	0	0	0	0	0.4	0.4
CD83	IL18	9606.ENSP00000368450	9606.ENSP00000280357	0	0	0	0	0.062	0	0	0.47	0.481
CD83	CXCL10	9606.ENSP00000368450	9606.ENSP00000305651	0	0	0	0	0.098	0	0	0.517	0.545
CD83	TLR8	9606.ENSP00000368450	9606.ENSP00000312082	0	0	0	0	0.077	0	0	0.528	0.545
CD83	CD86	9606.ENSP00000368450	9606.ENSP00000332049	0	0	0	0	0.164	0	0	0.954	0.96
CD83	ITGAL	9606.ENSP00000368450	9606.ENSP00000349252	0	0	0	0	0.063	0	0	0.44	0.452
CD83	FCGR2B	9606.ENSP00000368450	9606.ENSP00000351497	0	0	0	0	0.098	0	0	0.495	0.525
CD83	TLR1	9606.ENSP00000368450	9606.ENSP00000354932	0	0	0	0	0.108	0	0	0.51	0.544
CD83	TNFSF13B	9606.ENSP00000368450	9606.ENSP00000365048	0	0	0	0	0.061	0	0	0.469	0.48
CD83	TNFRSF9	9606.ENSP00000368450	9606.ENSP00000478699	0	0	0	0	0.061	0	0	0.4	0.412
CD83	TLR6	9606.ENSP00000368450	9606.ENSP00000389600	0	0	0	0	0.062	0	0	0.474	0.485
CD83	CXCR4	9606.ENSP00000368450	9606.ENSP00000386884	0	0	0	0	0.084	0	0	0.492	0.515
CD83	PTPRC	9606.ENSP00000368450	9606.ENSP00000411355	0	0	0	0	0.11	0	0	0.529	0.563
CD83	MRC1	9606.ENSP00000368450	9606.ENSP00000455897	0	0	0	0	0.096	0	0	0.541	0.567
CD84	TYROBP	9606.ENSP00000312367	9606.ENSP00000262629	0	0	0	0	0.268	0	0	0.233	0.415
CD84	FCER1G	9606.ENSP00000312367	9606.ENSP00000289902	0	0	0	0	0.309	0	0	0.296	0.492
CD84	NCKAP1L	9606.ENSP00000312367	9606.ENSP00000293373	0	0	0	0	0.362	0	0	0.11	0.408
CD84	ITGAL	9606.ENSP00000312367	9606.ENSP00000349252	0	0	0	0	0.229	0	0	0.259	0.404
CD84	FCGR2B	9606.ENSP00000312367	9606.ENSP00000351497	0	0	0	0	0.214	0	0	0.275	0.406
CD84	MPEG1	9606.ENSP00000312367	9606.ENSP00000354335	0	0	0	0	0.394	0	0	0.085	0.422
CD84	LAIR1	9606.ENSP00000312367	9606.ENSP00000375622	0	0	0	0	0.264	0	0	0.251	0.425
CD84	CD86	9606.ENSP00000312367	9606.ENSP00000332049	0	0	0	0	0.231	0	0	0.348	0.477
CD84	SYK	9606.ENSP00000312367	9606.ENSP00000364907	0	0	0	0	0.157	0	0	0.467	0.532
CD84	PTPRC	9606.ENSP00000312367	9606.ENSP00000411355	0	0	0	0	0.341	0	0	0.319	0.532
CD86	LCP2	9606.ENSP00000332049	9606.ENSP00000046794	0	0	0	0	0.395	0	0	0.286	0.549
CD86	TNFSF8	9606.ENSP00000332049	9606.ENSP00000223795	0	0	0	0	0.324	0	0	0.42	0.591
CD86	IL10RA	9606.ENSP00000332049	9606.ENSP00000227752	0	0	0	0	0.544	0	0	0.51	0.767
CD86	CLEC2B	9606.ENSP00000332049	9606.ENSP00000228438	0	0	0	0	0.106	0	0	0.36	0.403
CD86	SELPLG	9606.ENSP00000332049	9606.ENSP00000228463	0	0	0	0	0.299	0	0	0.223	0.432
CD86	CLEC4A	9606.ENSP00000332049	9606.ENSP00000229332	0	0	0	0	0.269	0	0	0.403	0.545
CD86	PLEK	9606.ENSP00000332049	9606.ENSP00000234313	0	0	0	0	0.55	0	0	0.124	0.589
CD86	TNFSF10	9606.ENSP00000332049	9606.ENSP00000241261	0	0	0	0	0.137	0	0	0.401	0.46
CD86	TREM1	9606.ENSP00000332049	9606.ENSP00000244709	0	0	0	0	0.351	0	0	0.348	0.559
CD86	DOCK2	9606.ENSP00000332049	9606.ENSP00000256935	0	0	0	0	0.343	0	0	0.147	0.416
CD86	IL1RN	9606.ENSP00000332049	9606.ENSP00000259206	0	0	0	0	0.293	0	0	0.349	0.52
CD86	TLR2	9606.ENSP00000332049	9606.ENSP00000260010	0	0	0	0	0.288	0	0	0.839	0.881
CD86	LYZ	9606.ENSP00000332049	9606.ENSP00000261267	0	0	0	0	0.296	0	0	0.242	0.444
CD86	MSR1	9606.ENSP00000332049	9606.ENSP00000262101	0	0	0	0	0.164	0	0	0.446	0.517
CD86	TYROBP	9606.ENSP00000332049	9606.ENSP00000262629	0	0	0	0	0.549	0	0	0.369	0.703
CD86	ICAM1	9606.ENSP00000332049	9606.ENSP00000264832	0	0	0	0	0.09	0	0	0.789	0.799
CD86	IRF8	9606.ENSP00000332049	9606.ENSP00000268638	0	0	0	0	0.432	0	0	0.47	0.686
CD86	FCGR2A	9606.ENSP00000332049	9606.ENSP00000271450	0	0	0	0	0.265	0	0	0.721	0.786
CD86	IL18	9606.ENSP00000332049	9606.ENSP00000280357	0	0	0	0	0.073	0	0	0.643	0.655
CD86	CSF1R	9606.ENSP00000332049	9606.ENSP00000286301	0	0	0	0	0.352	0	0	0.559	0.702
CD86	FCER1G	9606.ENSP00000332049	9606.ENSP00000289902	0	0	0	0	0.322	0	0	0.226	0.453
CD86	LAPTM5	9606.ENSP00000332049	9606.ENSP00000294507	0	0	0	0	0.403	0	0	0.041	0.403
CD86	FOLR2	9606.ENSP00000332049	9606.ENSP00000298223	0	0	0	0	0.358	0	0	0.106	0.402
CD86	CLEC7A	9606.ENSP00000332049	9606.ENSP00000302569	0	0	0	0	0.185	0	0	0.537	0.607
CD86	CXCL10	9606.ENSP00000332049	9606.ENSP00000305651	0	0	0	0	0.202	0	0	0.668	0.723
CD86	IL7R	9606.ENSP00000332049	9606.ENSP00000306157	0	0	0	0	0.138	0	0	0.57	0.613
CD86	HAVCR2	9606.ENSP00000332049	9606.ENSP00000312002	0	0	0	0	0.18	0	0	0.571	0.633
CD86	TLR8	9606.ENSP00000332049	9606.ENSP00000312082	0	0	0	0	0.381	0	0	0.669	0.786
CD86	LILRB1	9606.ENSP00000332049	9606.ENSP00000315997	0	0	0	0	0.213	0	0	0.45	0.548
CD86	IKZF1	9606.ENSP00000332049	9606.ENSP00000331614	0	0	0	0	0.361	0	0	0.242	0.495
CD86	CLEC5A	9606.ENSP00000332049	9606.ENSP00000449999	0	0	0	0	0.322	0	0	0.153	0.401
CD86	MS4A6A	9606.ENSP00000332049	9606.ENSP00000392770	0	0	0	0	0.403	0	0	0	0.403
CD86	FYB	9606.ENSP00000332049	9606.ENSP00000427114	0	0	0	0	0.356	0	0	0.111	0.403
CD86	NCF2	9606.ENSP00000332049	9606.ENSP00000356505	0	0	0	0	0.378	0	0	0.085	0.407
CD86	MS4A4A	9606.ENSP00000332049	9606.ENSP00000338648	0	0	0	0	0.403	0	0	0.064	0.417
CD86	CR1	9606.ENSP00000332049	9606.ENSP00000356016	0	0	0	0	0.139	0	0	0.352	0.419
CD86	LCP1	9606.ENSP00000332049	9606.ENSP00000381581	0	0	0	0	0.351	0	0	0.146	0.423
CD86	PRDM1	9606.ENSP00000332049	9606.ENSP00000358092	0	0	0	0	0.096	0	0	0.405	0.439
CD86	HLA-DMB	9606.ENSP00000332049	9606.ENSP00000398890	0	0	0	0	0.344	0	0	0.187	0.444
CD86	MPEG1	9606.ENSP00000332049	9606.ENSP00000354335	0	0	0	0	0.446	0	0	0	0.446
CD86	RGS1	9606.ENSP00000332049	9606.ENSP00000356429	0	0	0	0	0.358	0	0	0.174	0.447
CD86	CTSS	9606.ENSP00000332049	9606.ENSP00000357981	0	0	0	0	0.372	0	0	0.165	0.453
CD86	HCK	9606.ENSP00000332049	9606.ENSP00000444986	0	0	0	0	0.37	0	0	0.187	0.466
CD86	VSIG4	9606.ENSP00000332049	9606.ENSP00000363869	0	0	0	0	0.347	0	0	0.221	0.47
CD86	IL2RG	9606.ENSP00000332049	9606.ENSP00000363318	0	0	0	0	0.314	0	0	0.27	0.478
CD86	ITGA4	9606.ENSP00000332049	9606.ENSP00000380227	0	0	0	0	0.119	0	0	0.446	0.491
CD86	TFRC	9606.ENSP00000332049	9606.ENSP00000353224	0	0	0	0	0	0	0	0.494	0.494
CD86	NLRP3	9606.ENSP00000332049	9606.ENSP00000337383	0	0	0	0	0.155	0	0	0.443	0.509
CD86	MNDA	9606.ENSP00000332049	9606.ENSP00000357123	0	0	0	0	0.507	0	0	0.051	0.513
CD86	HLA-DMA	9606.ENSP00000332049	9606.ENSP00000363976	0	0	0	0	0.23	0	0	0.399	0.517
CD86	PECAM1	9606.ENSP00000332049	9606.ENSP00000457421	0	0	0	0	0.162	0	0	0.498	0.562
CD86	SYK	9606.ENSP00000332049	9606.ENSP00000364907	0	0	0	0	0.231	0	0	0.479	0.583
CD86	HLA-DQB1	9606.ENSP00000332049	9606.ENSP00000364080	0	0	0	0	0.231	0	0	0.491	0.592
CD86	DPP4	9606.ENSP00000332049	9606.ENSP00000353731	0	0	0	0	0	0	0	0.593	0.593
CD86	CXCR4	9606.ENSP00000332049	9606.ENSP00000386884	0	0	0	0	0.137	0	0	0.584	0.626
CD86	ITGB2	9606.ENSP00000332049	9606.ENSP00000380948	0	0	0	0	0.432	0	0	0.39	0.638
CD86	TNFSF13B	9606.ENSP00000332049	9606.ENSP00000365048	0	0	0	0	0.152	0	0	0.593	0.64
CD86	CYBB	9606.ENSP00000332049	9606.ENSP00000367851	0	0	0	0	0.54	0	0	0.251	0.641
CD86	TNFRSF9	9606.ENSP00000332049	9606.ENSP00000478699	0	0	0	0	0.059	0	0	0.659	0.666
CD86	TLR6	9606.ENSP00000332049	9606.ENSP00000389600	0	0	0	0	0.116	0	0	0.675	0.701
CD86	LY86	9606.ENSP00000332049	9606.ENSP00000369286	0	0	0	0	0.67	0	0	0.172	0.715
CD86	ITGAL	9606.ENSP00000332049	9606.ENSP00000349252	0	0	0	0	0.308	0	0	0.633	0.735
CD86	TLR1	9606.ENSP00000332049	9606.ENSP00000354932	0	0	0	0	0.348	0	0	0.671	0.777
CD86	MRC1	9606.ENSP00000332049	9606.ENSP00000455897	0	0	0	0	0.19	0	0	0.78	0.814
CD86	FCGR2B	9606.ENSP00000332049	9606.ENSP00000351497	0	0	0	0	0.347	0	0	0.749	0.829
CD86	PTPRC	9606.ENSP00000332049	9606.ENSP00000411355	0	0	0	0	0.37	0	0	0.763	0.845
CD86	LYN	9606.ENSP00000332049	9606.ENSP00000428924	0	0	0	0	0.143	0	0.9	0.348	0.939
CECR1	PILRA	9606.ENSP00000382731	9606.ENSP00000198536	0	0	0	0	0.105	0	0	0.494	0.528
CECR1	GLA	9606.ENSP00000382731	9606.ENSP00000218516	0	0	0	0	0.055	0	0.9	0.057	0.903
CECR1	CTSC	9606.ENSP00000382731	9606.ENSP00000227266	0	0	0	0	0	0	0.9	0	0.9
CECR1	LYZ	9606.ENSP00000382731	9606.ENSP00000261267	0	0	0	0	0.119	0	0.9	0	0.908
CECR1	PNP	9606.ENSP00000382731	9606.ENSP00000354532	0.081	0	0	0	0.082	0	0.9	0.555	0.957
CECR1	MNDA	9606.ENSP00000382731	9606.ENSP00000357123	0	0	0	0	0.195	0	0.9	0	0.916
CECR1	RNASET2	9606.ENSP00000382731	9606.ENSP00000426455	0	0	0	0	0.061	0	0.9	0.283	0.926
CFI	KMO	9606.ENSP00000378130	9606.ENSP00000355517	0	0	0	0	0.085	0	0	0.543	0.564
CFI	CR1	9606.ENSP00000378130	9606.ENSP00000356016	0	0	0	0	0	0	0.9	0.471	0.944
CFI	SERPINA1	9606.ENSP00000378130	9606.ENSP00000416066	0	0	0	0	0.121	0.129	0	0.29	0.409
CHI3L1	MMP8	9606.ENSP00000255409	9606.ENSP00000236826	0	0	0	0	0.077	0	0.9	0.214	0.921
CHI3L1	IDH1	9606.ENSP00000255409	9606.ENSP00000390265	0	0	0	0	0	0	0	0.43	0.43
CHI3L1	SPP1	9606.ENSP00000255409	9606.ENSP00000378517	0	0	0	0	0.098	0	0	0.478	0.509
CHI3L1	IL18	9606.ENSP00000255409	9606.ENSP00000280357	0	0	0	0	0	0	0	0.676	0.676
CHI3L1	DOCK2	9606.ENSP00000255409	9606.ENSP00000256935	0	0	0	0	0.049	0	0.9	0	0.9
CHI3L1	LYZ	9606.ENSP00000255409	9606.ENSP00000261267	0	0	0	0	0.077	0	0.9	0.08	0.907
CLDN1	SRGN	9606.ENSP00000295522	9606.ENSP00000242465	0	0	0	0	0	0	0	0.426	0.426
CLEC2B	SYK	9606.ENSP00000228438	9606.ENSP00000364907	0	0	0	0	0.062	0.063	0	0.4	0.426
CLEC2B	TLR8	9606.ENSP00000228438	9606.ENSP00000312082	0	0	0	0	0.111	0.06	0	0.45	0.5
CLEC2B	TLR6	9606.ENSP00000228438	9606.ENSP00000389600	0	0	0	0	0.077	0.06	0	0.473	0.502
CLEC2B	TLR2	9606.ENSP00000228438	9606.ENSP00000260010	0	0	0	0	0.088	0.06	0	0.476	0.511
CLEC2B	MRC1	9606.ENSP00000228438	9606.ENSP00000455897	0	0	0	0	0.065	0	0	0.5	0.512
CLEC2B	TLR1	9606.ENSP00000228438	9606.ENSP00000354932	0	0	0	0	0.14	0.06	0	0.452	0.518
CLEC2B	SLAMF6	9606.ENSP00000228438	9606.ENSP00000357036	0	0	0	0	0.084	0	0	0.548	0.568
CLEC4A	PILRA	9606.ENSP00000229332	9606.ENSP00000198536	0	0	0	0	0.218	0	0	0.451	0.552
CLEC4A	FCGR2A	9606.ENSP00000229332	9606.ENSP00000271450	0	0	0	0	0.26	0	0	0.266	0.434
CLEC4A	FCGR2B	9606.ENSP00000229332	9606.ENSP00000351497	0	0	0	0	0.229	0	0	0.298	0.435
CLEC4A	FCER1G	9606.ENSP00000229332	9606.ENSP00000289902	0	0	0	0	0.285	0	0	0.267	0.454
CLEC4A	NCF2	9606.ENSP00000229332	9606.ENSP00000356505	0	0	0	0	0.467	0	0	0.064	0.48
CLEC4A	SYK	9606.ENSP00000229332	9606.ENSP00000364907	0	0	0	0	0.147	0.063	0	0.406	0.484
CLEC4A	CLEC7A	9606.ENSP00000229332	9606.ENSP00000302569	0	0	0	0.632	0.332	0	0	0.675	0.495
CLEC4A	TLR1	9606.ENSP00000229332	9606.ENSP00000354932	0	0	0	0	0.327	0.06	0	0.377	0.571
CLEC4A	HCK	9606.ENSP00000229332	9606.ENSP00000444986	0	0	0	0	0.534	0.063	0	0.111	0.578
CLEC4A	MNDA	9606.ENSP00000229332	9606.ENSP00000357123	0	0	0	0	0.562	0	0	0.109	0.593
CLEC4A	TLR2	9606.ENSP00000229332	9606.ENSP00000260010	0	0	0	0	0.337	0.06	0	0.421	0.607
CLEC4A	IGSF6	9606.ENSP00000229332	9606.ENSP00000268389	0	0	0	0	0.566	0	0	0.286	0.677
CLEC4A	MS4A6A	9606.ENSP00000229332	9606.ENSP00000392770	0	0	0	0	0.665	0	0	0.152	0.704
CLEC4A	TYROBP	9606.ENSP00000229332	9606.ENSP00000262629	0	0	0	0	0.554	0.077	0	0.399	0.731
CLEC4A	TLR8	9606.ENSP00000229332	9606.ENSP00000312082	0	0	0	0	0.539	0.06	0	0.444	0.738
CLEC5A	TREM1	9606.ENSP00000449999	9606.ENSP00000244709	0	0	0	0	0.346	0	0	0.554	0.696
CLEC5A	TLR2	9606.ENSP00000449999	9606.ENSP00000260010	0	0	0	0	0.342	0.06	0	0.354	0.566
CLEC5A	TYROBP	9606.ENSP00000449999	9606.ENSP00000262629	0	0	0	0	0.463	0.447	0.9	0.807	0.993
CLEC5A	VAMP8	9606.ENSP00000449999	9606.ENSP00000263864	0	0	0	0	0	0	0.9	0	0.9
CLEC5A	CSF1R	9606.ENSP00000449999	9606.ENSP00000286301	0	0	0	0	0.345	0.124	0	0.19	0.495
CLEC5A	FCER1G	9606.ENSP00000449999	9606.ENSP00000289902	0	0	0	0	0.348	0	0.9	0.191	0.942
CLEC5A	OLR1	9606.ENSP00000449999	9606.ENSP00000309124	0	0	0	0	0.117	0	0.9	0.199	0.923
CLEC5A	TLR8	9606.ENSP00000449999	9606.ENSP00000312082	0	0	0	0	0.428	0.06	0	0.297	0.589
CLEC5A	MARCO	9606.ENSP00000449999	9606.ENSP00000318916	0	0	0	0	0.313	0	0	0.174	0.409
CLEC5A	NLRP3	9606.ENSP00000449999	9606.ENSP00000337383	0	0	0	0	0.192	0	0	0.295	0.406
CLEC5A	ITGAL	9606.ENSP00000449999	9606.ENSP00000349252	0	0	0	0	0.113	0	0.9	0	0.907
CLEC5A	TLR1	9606.ENSP00000449999	9606.ENSP00000354932	0	0	0	0	0.196	0.06	0	0.285	0.412
CLEC5A	MNDA	9606.ENSP00000449999	9606.ENSP00000357123	0	0	0	0	0.458	0	0	0	0.457
CLEC5A	VSIG4	9606.ENSP00000449999	9606.ENSP00000363869	0	0	0	0	0.36	0	0	0.172	0.447
CLEC5A	SYK	9606.ENSP00000449999	9606.ENSP00000364907	0	0	0	0	0.115	0.063	0	0.488	0.538
CLEC5A	CYBB	9606.ENSP00000449999	9606.ENSP00000367851	0	0	0	0	0.349	0	0.9	0.048	0.932
CLEC5A	LY86	9606.ENSP00000449999	9606.ENSP00000369286	0	0	0	0	0.313	0	0	0.258	0.468
CLEC5A	LAIR1	9606.ENSP00000449999	9606.ENSP00000375622	0	0	0	0	0.169	0	0.9	0	0.913
CLEC5A	ITGB2	9606.ENSP00000449999	9606.ENSP00000380948	0	0	0	0	0.293	0	0.9	0.151	0.934
CLEC5A	PTPRJ	9606.ENSP00000449999	9606.ENSP00000400010	0	0	0	0	0.062	0	0.9	0	0.902
CLEC5A	MRC1	9606.ENSP00000449999	9606.ENSP00000455897	0	0	0	0	0.2	0	0	0.368	0.474
CLEC7A	TREM1	9606.ENSP00000302569	9606.ENSP00000244709	0	0	0	0	0.228	0	0	0.421	0.534
CLEC7A	TLR2	9606.ENSP00000302569	9606.ENSP00000260010	0	0	0	0	0.278	0.391	0	0.888	0.946
CLEC7A	MSR1	9606.ENSP00000302569	9606.ENSP00000262101	0	0	0	0	0.2	0	0	0.4	0.499
CLEC7A	TYROBP	9606.ENSP00000302569	9606.ENSP00000262629	0	0	0	0	0.229	0.132	0	0.527	0.656
CLEC7A	IGSF6	9606.ENSP00000302569	9606.ENSP00000268389	0	0	0	0	0.545	0	0	0.168	0.606
CLEC7A	FCGR2A	9606.ENSP00000302569	9606.ENSP00000271450	0	0	0	0	0.29	0	0	0.427	0.575
CLEC7A	IL18	9606.ENSP00000302569	9606.ENSP00000280357	0	0	0	0	0.065	0	0	0.511	0.523
CLEC7A	PPARG	9606.ENSP00000302569	9606.ENSP00000287820	0	0	0	0	0.061	0.076	0	0.514	0.542
CLEC7A	FCER1G	9606.ENSP00000302569	9606.ENSP00000289902	0	0	0	0	0.199	0	0	0.382	0.483
CLEC7A	CTSS	9606.ENSP00000302569	9606.ENSP00000357981	0	0	0	0	0.287	0	0	0.2	0.405
CLEC7A	CXCL10	9606.ENSP00000302569	9606.ENSP00000305651	0	0	0	0	0.089	0	0	0.408	0.437
CLEC7A	CYBB	9606.ENSP00000302569	9606.ENSP00000367851	0	0	0	0	0.169	0	0	0.388	0.47
CLEC7A	FCGR2B	9606.ENSP00000302569	9606.ENSP00000351497	0	0	0	0	0.151	0	0	0.423	0.489
CLEC7A	PTPRC	9606.ENSP00000302569	9606.ENSP00000411355	0	0	0	0	0.199	0	0	0.405	0.504
CLEC7A	NLRC4	9606.ENSP00000302569	9606.ENSP00000385090	0	0	0	0	0.162	0	0	0.441	0.511
CLEC7A	NLRP3	9606.ENSP00000302569	9606.ENSP00000337383	0	0	0	0	0.145	0	0	0.587	0.631
CLEC7A	TLR6	9606.ENSP00000302569	9606.ENSP00000389600	0	0	0	0	0.087	0.06	0	0.703	0.722
CLEC7A	TLR1	9606.ENSP00000302569	9606.ENSP00000354932	0	0	0	0	0.184	0.06	0	0.705	0.753
CLEC7A	TLR8	9606.ENSP00000302569	9606.ENSP00000312082	0	0	0	0	0.326	0.06	0	0.671	0.773
CLEC7A	PLCG2	9606.ENSP00000302569	9606.ENSP00000482457	0	0	0	0	0.061	0	0.9	0.188	0.917
CLEC7A	SYK	9606.ENSP00000302569	9606.ENSP00000364907	0	0	0	0	0.118	0.063	0.9	0.876	0.988
CNDP2	LCP1	9606.ENSP00000325548	9606.ENSP00000381581	0	0	0	0	0	0.455	0	0.102	0.491
CNIH3	CTSC	9606.ENSP00000272133	9606.ENSP00000227266	0	0	0	0	0	0	0.9	0	0.9
CNIH3	SERPINA1	9606.ENSP00000272133	9606.ENSP00000416066	0	0	0	0	0.061	0	0.9	0	0.902
CORO1A	LCP2	9606.ENSP00000219150	9606.ENSP00000046794	0	0	0	0	0.362	0	0	0.118	0.413
CORO1A	IL2RG	9606.ENSP00000219150	9606.ENSP00000363318	0	0	0	0	0.353	0	0	0.114	0.402
CORO1A	LY86	9606.ENSP00000219150	9606.ENSP00000369286	0	0	0	0	0.364	0	0	0.101	0.404
CORO1A	TYROBP	9606.ENSP00000219150	9606.ENSP00000262629	0	0	0	0	0.405	0	0	0	0.405
CORO1A	IKZF1	9606.ENSP00000219150	9606.ENSP00000331614	0	0	0	0	0.349	0.041	0	0.147	0.422
CORO1A	FYB	9606.ENSP00000219150	9606.ENSP00000427114	0	0	0	0	0.317	0	0	0.189	0.423
CORO1A	IRF8	9606.ENSP00000219150	9606.ENSP00000268638	0	0	0	0	0.367	0	0	0.127	0.424
CORO1A	DOCK8	9606.ENSP00000219150	9606.ENSP00000394888	0	0	0	0	0.156	0	0	0.352	0.431
CORO1A	TLR2	9606.ENSP00000219150	9606.ENSP00000260010	0	0	0	0	0.117	0.051	0	0.388	0.442
CORO1A	TLR6	9606.ENSP00000219150	9606.ENSP00000389600	0	0	0	0	0.089	0.051	0	0.415	0.45
CORO1A	PLEK	9606.ENSP00000219150	9606.ENSP00000234313	0	0	0	0	0.346	0	0	0.208	0.46
CORO1A	TLR1	9606.ENSP00000219150	9606.ENSP00000354932	0	0	0	0	0.182	0.051	0	0.37	0.468
CORO1A	PTPRC	9606.ENSP00000219150	9606.ENSP00000411355	0	0	0	0	0.437	0	0	0.138	0.494
CORO1A	MYO1G	9606.ENSP00000219150	9606.ENSP00000258787	0	0	0	0	0.534	0.098	0	0.133	0.604
CORO1A	HCLS1	9606.ENSP00000219150	9606.ENSP00000320176	0	0	0	0	0.587	0	0	0.122	0.622
CORO1A	DOCK2	9606.ENSP00000219150	9606.ENSP00000256935	0	0	0	0	0.541	0	0	0.297	0.663
CORO1A	ITGB2	9606.ENSP00000219150	9606.ENSP00000380948	0	0	0	0	0.582	0	0	0.244	0.67
CORO1A	LCP1	9606.ENSP00000219150	9606.ENSP00000381581	0	0	0	0	0.464	0.05	0	0.47	0.707
CORO1A	RAC2	9606.ENSP00000219150	9606.ENSP00000249071	0	0	0	0	0.63	0	0	0.32	0.738
CORO1A	LAPTM5	9606.ENSP00000219150	9606.ENSP00000294507	0	0	0	0	0.831	0	0	0.165	0.853
CPA3	SRGN	9606.ENSP00000296046	9606.ENSP00000242465	0	0	0	0	0.14	0	0	0.559	0.604
CPM	LYZ	9606.ENSP00000448517	9606.ENSP00000261267	0	0	0	0	0.069	0	0	0.536	0.549
CPM	FOLR2	9606.ENSP00000448517	9606.ENSP00000298223	0	0	0	0	0.065	0	0.9	0	0.902
CPM	DPP4	9606.ENSP00000448517	9606.ENSP00000353731	0	0	0	0	0.063	0	0	0.421	0.435
CPM	VNN1	9606.ENSP00000448517	9606.ENSP00000356905	0	0	0	0	0	0	0.9	0	0.9
CPM	MME	9606.ENSP00000448517	9606.ENSP00000418525	0	0	0	0	0.053	0	0	0.447	0.453
CPVL	SKAP2	9606.ENSP00000387164	9606.ENSP00000005587	0	0	0	0	0	0	0	0.645	0.645
CR1	TLR2	9606.ENSP00000356016	9606.ENSP00000260010	0	0	0	0	0.118	0.06	0	0.355	0.418
CR1	ICAM1	9606.ENSP00000356016	9606.ENSP00000264832	0	0	0	0	0.055	0	0	0.65	0.655
CR1	FCGR2A	9606.ENSP00000356016	9606.ENSP00000271450	0	0	0	0	0.152	0	0	0.595	0.642
CR1	TLR8	9606.ENSP00000356016	9606.ENSP00000312082	0	0	0	0	0.237	0.06	0	0.268	0.429
CR1	ITGAL	9606.ENSP00000356016	9606.ENSP00000349252	0	0	0	0	0.164	0	0	0.515	0.578
CR1	FCGR2B	9606.ENSP00000356016	9606.ENSP00000351497	0	0	0	0	0.167	0	0	0.605	0.657
CR1	MME	9606.ENSP00000356016	9606.ENSP00000418525	0	0	0	0	0	0	0	0.508	0.508
CR1	PECAM1	9606.ENSP00000356016	9606.ENSP00000457421	0	0	0	0	0.112	0	0	0.472	0.511
CR1	VSIG4	9606.ENSP00000356016	9606.ENSP00000363869	0	0	0	0	0.089	0	0	0.617	0.636
CR1	PTPRC	9606.ENSP00000356016	9606.ENSP00000411355	0	0	0	0	0.206	0	0	0.567	0.641
CSF1R	LCP2	9606.ENSP00000286301	9606.ENSP00000046794	0	0	0	0	0.544	0	0	0.237	0.637
CSF1R	IL10RA	9606.ENSP00000286301	9606.ENSP00000227752	0	0	0	0	0.536	0	0	0.286	0.654
CSF1R	PLEK	9606.ENSP00000286301	9606.ENSP00000234313	0	0	0	0	0.675	0	0	0.187	0.725
CSF1R	CYTH4	9606.ENSP00000286301	9606.ENSP00000248901	0	0	0	0	0.572	0	0	0	0.572
CSF1R	GIMAP4	9606.ENSP00000286301	9606.ENSP00000255945	0	0	0	0	0.548	0	0	0	0.548
CSF1R	TLR2	9606.ENSP00000286301	9606.ENSP00000260010	0	0	0	0	0.347	0.089	0	0.473	0.659
CSF1R	LYZ	9606.ENSP00000286301	9606.ENSP00000261267	0	0	0	0	0.224	0	0	0.296	0.43
CSF1R	MSR1	9606.ENSP00000286301	9606.ENSP00000262101	0	0	0	0	0.171	0	0	0.429	0.506
CSF1R	TYROBP	9606.ENSP00000286301	9606.ENSP00000262629	0	0	0	0	0.925	0	0	0.539	0.964
CSF1R	ICAM1	9606.ENSP00000286301	9606.ENSP00000264832	0	0	0	0	0.082	0	0	0.426	0.45
CSF1R	F13A1	9606.ENSP00000286301	9606.ENSP00000264870	0	0	0	0	0.589	0	0	0.179	0.649
CSF1R	FGF7	9606.ENSP00000286301	9606.ENSP00000267843	0	0	0	0	0.061	0.267	0.6	0.131	0.728
CSF1R	IGSF6	9606.ENSP00000286301	9606.ENSP00000268389	0	0	0	0	0.742	0	0	0.149	0.771
CSF1R	IRF8	9606.ENSP00000286301	9606.ENSP00000268638	0	0	0	0	0.338	0	0	0.588	0.716
CSF1R	FCGR2A	9606.ENSP00000286301	9606.ENSP00000271450	0	0	0	0	0.393	0	0	0.53	0.703
CSF1R	IL2RG	9606.ENSP00000286301	9606.ENSP00000363318	0	0	0	0	0.263	0	0	0.228	0.407
CSF1R	LPL	9606.ENSP00000286301	9606.ENSP00000309757	0	0	0	0	0.076	0	0	0.399	0.42
CSF1R	PNP	9606.ENSP00000286301	9606.ENSP00000354532	0	0	0	0	0	0	0	0.422	0.422
CSF1R	IDH1	9606.ENSP00000286301	9606.ENSP00000390265	0	0	0	0	0	0	0	0.425	0.424
CSF1R	GMFG	9606.ENSP00000286301	9606.ENSP00000472249	0	0	0	0	0.123	0	0	0.37	0.424
CSF1R	TLR6	9606.ENSP00000286301	9606.ENSP00000389600	0	0	0	0	0.089	0.089	0	0.378	0.438
CSF1R	SLCO2B1	9606.ENSP00000286301	9606.ENSP00000289575	0	0	0	0	0.439	0	0	0	0.439
CSF1R	CXCL10	9606.ENSP00000286301	9606.ENSP00000305651	0	0	0	0	0.116	0	0	0.411	0.457
CSF1R	MARCO	9606.ENSP00000286301	9606.ENSP00000318916	0	0	0	0	0.395	0	0	0.163	0.473
CSF1R	NLRP3	9606.ENSP00000286301	9606.ENSP00000337383	0	0	0	0	0.331	0	0	0.25	0.476
CSF1R	CXCR4	9606.ENSP00000286301	9606.ENSP00000386884	0	0	0	0	0.065	0.05	0	0.473	0.491
CSF1R	DCSTAMP	9606.ENSP00000286301	9606.ENSP00000297581	0	0	0	0	0.091	0	0	0.473	0.5
CSF1R	PLTP	9606.ENSP00000286301	9606.ENSP00000417138	0	0	0	0	0.064	0	0	0.492	0.504
CSF1R	LYN	9606.ENSP00000286301	9606.ENSP00000428924	0	0	0	0.711	0.099	0.414	0	0.387	0.507
CSF1R	PLCG2	9606.ENSP00000286301	9606.ENSP00000482457	0	0	0	0	0.125	0.374	0	0.194	0.52
CSF1R	IKZF1	9606.ENSP00000286301	9606.ENSP00000331614	0	0	0	0	0.202	0.061	0	0.413	0.521
CSF1R	MAFB	9606.ENSP00000286301	9606.ENSP00000362410	0	0	0	0	0.332	0	0	0.324	0.529
CSF1R	INPP5D	9606.ENSP00000286301	9606.ENSP00000405338	0	0	0	0	0.164	0.294	0	0.267	0.53
CSF1R	TLR1	9606.ENSP00000286301	9606.ENSP00000354932	0	0	0	0	0.229	0.089	0	0.385	0.53
CSF1R	MNDA	9606.ENSP00000286301	9606.ENSP00000357123	0	0	0	0	0.525	0	0	0.075	0.542
CSF1R	FYB	9606.ENSP00000286301	9606.ENSP00000427114	0	0	0	0	0.533	0	0	0.081	0.553
CSF1R	LAPTM5	9606.ENSP00000286301	9606.ENSP00000294507	0	0	0	0	0.527	0	0	0.101	0.557
CSF1R	SLC7A7	9606.ENSP00000286301	9606.ENSP00000380666	0	0	0	0	0.56	0	0	0	0.56
CSF1R	LCP1	9606.ENSP00000286301	9606.ENSP00000381581	0	0	0	0	0.234	0	0	0.456	0.565
CSF1R	NCF2	9606.ENSP00000286301	9606.ENSP00000356505	0	0	0	0	0.545	0	0	0.088	0.567
CSF1R	FOS	9606.ENSP00000286301	9606.ENSP00000306245	0	0	0	0	0.07	0	0	0.556	0.569
CSF1R	FOLR2	9606.ENSP00000286301	9606.ENSP00000298223	0	0	0	0	0.543	0.05	0	0.102	0.576
CSF1R	CYBB	9606.ENSP00000286301	9606.ENSP00000367851	0	0	0	0	0.467	0	0	0.268	0.593
CSF1R	SLAMF8	9606.ENSP00000286301	9606.ENSP00000289707	0	0	0	0	0.563	0	0	0.126	0.602
CSF1R	TLR8	9606.ENSP00000286301	9606.ENSP00000312082	0	0	0	0	0.341	0.089	0	0.398	0.607
CSF1R	PECAM1	9606.ENSP00000286301	9606.ENSP00000457421	0	0	0	0	0.213	0	0	0.526	0.611
CSF1R	HCK	9606.ENSP00000286301	9606.ENSP00000444986	0	0	0	0.713	0.567	0.096	0	0.378	0.633
CSF1R	CSF2RA	9606.ENSP00000286301	9606.ENSP00000394227	0	0	0	0	0.262	0.064	0	0.582	0.686
CSF1R	FCGR2B	9606.ENSP00000286301	9606.ENSP00000351497	0	0	0	0	0.345	0	0	0.547	0.69
CSF1R	FCER1G	9606.ENSP00000286301	9606.ENSP00000289902	0	0	0	0	0.664	0	0	0.172	0.71
CSF1R	MS4A6A	9606.ENSP00000286301	9606.ENSP00000392770	0	0	0	0	0.704	0	0	0.064	0.712
CSF1R	LY86	9606.ENSP00000286301	9606.ENSP00000369286	0	0	0	0	0.664	0	0	0.219	0.727
CSF1R	MRC1	9606.ENSP00000286301	9606.ENSP00000455897	0	0	0	0	0.376	0.124	0	0.596	0.76
CSF1R	CTSS	9606.ENSP00000286301	9606.ENSP00000357981	0	0	0	0	0.719	0	0	0.21	0.769
CSF1R	VSIG4	9606.ENSP00000286301	9606.ENSP00000363869	0	0	0	0	0.783	0	0	0.141	0.806
CSF1R	MPEG1	9606.ENSP00000286301	9606.ENSP00000354335	0	0	0	0	0.671	0	0	0.44	0.808
CSF1R	ITGB2	9606.ENSP00000286301	9606.ENSP00000380948	0	0	0	0	0.77	0.085	0	0.225	0.823
CSF1R	PTPRC	9606.ENSP00000286301	9606.ENSP00000411355	0	0	0	0	0.537	0.094	0	0.693	0.86
CSF1R	VAV3	9606.ENSP00000286301	9606.ENSP00000359073	0	0	0	0	0.062	0.124	0.9	0.265	0.931
CSF2RA	IGSF6	9606.ENSP00000394227	9606.ENSP00000268389	0	0	0	0	0.424	0	0	0.064	0.438
CSF2RA	FCGR2A	9606.ENSP00000394227	9606.ENSP00000271450	0	0	0	0	0.223	0	0	0.294	0.428
CSF2RA	IKZF1	9606.ENSP00000394227	9606.ENSP00000331614	0	0	0	0	0.208	0	0	0.359	0.47
CSF2RA	IL2RG	9606.ENSP00000394227	9606.ENSP00000363318	0	0	0	0	0.161	0	0.9	0.294	0.935
CSF2RA	SYK	9606.ENSP00000394227	9606.ENSP00000364907	0	0	0	0	0.119	0.05	0.9	0.076	0.912
CSF2RA	PTPRC	9606.ENSP00000394227	9606.ENSP00000411355	0	0	0	0	0.215	0	0	0.377	0.49
CSF2RA	INPP5D	9606.ENSP00000394227	9606.ENSP00000405338	0	0	0	0	0.088	0	0.9	0.083	0.909
CSF2RA	LYN	9606.ENSP00000394227	9606.ENSP00000428924	0	0	0	0	0.108	0.384	0.9	0.172	0.948
CSTB	CTSH	9606.ENSP00000291568	9606.ENSP00000220166	0	0	0	0	0.062	0.463	0.9	0.65	0.98
CSTB	CTSC	9606.ENSP00000291568	9606.ENSP00000227266	0	0	0	0	0.062	0.172	0	0.313	0.42
CSTB	MMP8	9606.ENSP00000291568	9606.ENSP00000236826	0	0	0	0	0	0	0.9	0.12	0.908
CSTB	LYZ	9606.ENSP00000291568	9606.ENSP00000261267	0	0	0	0	0.062	0	0.9	0.216	0.92
CSTB	CTSB	9606.ENSP00000291568	9606.ENSP00000345672	0	0	0	0	0.085	0.463	0	0.679	0.829
CSTB	IDH1	9606.ENSP00000291568	9606.ENSP00000390265	0	0	0	0	0	0	0.9	0.094	0.905
CSTB	CTSS	9606.ENSP00000291568	9606.ENSP00000357981	0	0	0	0	0	0.172	0.9	0.301	0.937
CTSB	TLR2	9606.ENSP00000345672	9606.ENSP00000260010	0	0	0	0	0.083	0	0	0.456	0.481
CTSB	MMP7	9606.ENSP00000345672	9606.ENSP00000260227	0	0	0	0	0	0	0	0.41	0.41
CTSB	IL18	9606.ENSP00000345672	9606.ENSP00000280357	0	0	0	0	0	0	0	0.544	0.544
CTSB	TLR8	9606.ENSP00000345672	9606.ENSP00000312082	0	0	0	0	0.072	0	0	0.41	0.43
CTSB	P2RX7	9606.ENSP00000345672	9606.ENSP00000330696	0	0	0	0	0.063	0	0	0.447	0.46
CTSB	NLRP3	9606.ENSP00000345672	9606.ENSP00000337383	0	0	0	0	0.061	0	0.8	0.705	0.939
CTSB	TLR6	9606.ENSP00000345672	9606.ENSP00000389600	0	0	0	0	0	0	0	0.408	0.408
CTSB	TLR1	9606.ENSP00000345672	9606.ENSP00000354932	0	0	0	0	0.065	0	0	0.401	0.416
CTSB	MME	9606.ENSP00000345672	9606.ENSP00000418525	0	0	0	0	0	0	0	0.455	0.455
CTSB	SERPINA1	9606.ENSP00000345672	9606.ENSP00000416066	0	0	0	0	0.088	0.157	0	0.43	0.523
CTSB	NLRC4	9606.ENSP00000345672	9606.ENSP00000385090	0	0	0	0	0	0	0	0.641	0.641
CTSB	CTSS	9606.ENSP00000345672	9606.ENSP00000357981	0	0	0.223	0.675	0.103	0	0.8	0.77	0.868
CTSB	HLA-DQB1	9606.ENSP00000345672	9606.ENSP00000364080	0	0	0	0	0.062	0	0.9	0.104	0.908
CTSC	GLA	9606.ENSP00000227266	9606.ENSP00000218516	0	0	0	0	0.063	0	0.9	0.212	0.919
CTSC	DPP4	9606.ENSP00000227266	9606.ENSP00000353731	0	0	0	0	0.062	0	0	0.434	0.446
CTSC	MNDA	9606.ENSP00000227266	9606.ENSP00000357123	0	0	0	0	0.062	0	0.9	0.051	0.903
CTSC	RNASET2	9606.ENSP00000227266	9606.ENSP00000426455	0	0	0	0	0.062	0	0.9	0.05	0.903
CTSC	HLA-DQB1	9606.ENSP00000227266	9606.ENSP00000364080	0	0	0	0	0.078	0	0.9	0.094	0.909
CTSC	LYZ	9606.ENSP00000227266	9606.ENSP00000261267	0	0	0	0	0.087	0	0.9	0.205	0.921
CTSC	SERPINA1	9606.ENSP00000227266	9606.ENSP00000416066	0	0	0	0	0	0.157	0.9	0.205	0.927
CTSH	RGCC	9606.ENSP00000220166	9606.ENSP00000368664	0	0	0	0	0.066	0	0	0.428	0.442
CTSH	IDH1	9606.ENSP00000220166	9606.ENSP00000390265	0	0	0	0	0.062	0	0.9	0.057	0.903
CTSH	MMP8	9606.ENSP00000220166	9606.ENSP00000236826	0	0	0	0	0.061	0	0.9	0.09	0.907
CTSH	LYZ	9606.ENSP00000220166	9606.ENSP00000261267	0	0	0	0	0.121	0	0.9	0.129	0.916
CTSH	CTSS	9606.ENSP00000220166	9606.ENSP00000357981	0	0	0.338	0.843	0.14	0	0.9	0.582	0.922
CTSH	HLA-DQB1	9606.ENSP00000220166	9606.ENSP00000364080	0	0	0	0	0.119	0	0.9	0.299	0.932
CTSS	LCP2	9606.ENSP00000357981	9606.ENSP00000046794	0	0	0	0	0.692	0	0	0.056	0.697
CTSS	IL10RA	9606.ENSP00000357981	9606.ENSP00000227752	0	0	0	0	0.544	0	0.8	0.198	0.92
CTSS	PLEK	9606.ENSP00000357981	9606.ENSP00000234313	0	0	0	0	0.608	0	0	0.073	0.621
CTSS	MMP8	9606.ENSP00000357981	9606.ENSP00000236826	0	0	0	0	0.09	0	0.9	0.194	0.92
CTSS	SRGN	9606.ENSP00000357981	9606.ENSP00000242465	0	0	0	0	0.626	0	0	0.045	0.628
CTSS	CYTH4	9606.ENSP00000357981	9606.ENSP00000248901	0	0	0	0	0.532	0	0	0	0.532
CTSS	TLR2	9606.ENSP00000357981	9606.ENSP00000260010	0	0	0	0	0.411	0	0	0.258	0.545
CTSS	LYZ	9606.ENSP00000357981	9606.ENSP00000261267	0	0	0	0	0.484	0	0.9	0.156	0.952
CTSS	MSR1	9606.ENSP00000357981	9606.ENSP00000262101	0	0	0	0	0.299	0	0	0.218	0.428
CTSS	TYROBP	9606.ENSP00000357981	9606.ENSP00000262629	0	0	0	0	0.723	0	0	0.293	0.796
CTSS	TFEC	9606.ENSP00000357981	9606.ENSP00000265440	0	0	0	0	0.319	0	0	0.307	0.508
CTSS	IGSF6	9606.ENSP00000357981	9606.ENSP00000268389	0	0	0	0	0.597	0	0	0.283	0.699
CTSS	IRF8	9606.ENSP00000357981	9606.ENSP00000268638	0	0	0	0	0.313	0	0	0.211	0.436
CTSS	FCGR2A	9606.ENSP00000357981	9606.ENSP00000271450	0	0	0	0	0.414	0	0	0.173	0.495
CTSS	FCER1G	9606.ENSP00000357981	9606.ENSP00000289902	0	0	0	0	0.54	0	0	0.287	0.658
CTSS	LAPTM5	9606.ENSP00000357981	9606.ENSP00000294507	0	0	0	0	0.689	0	0	0.399	0.805
CTSS	TLR8	9606.ENSP00000357981	9606.ENSP00000312082	0	0	0	0	0.53	0	0	0.182	0.6
CTSS	MARCO	9606.ENSP00000357981	9606.ENSP00000318916	0	0	0	0	0.528	0	0	0.197	0.605
CTSS	HCLS1	9606.ENSP00000357981	9606.ENSP00000320176	0	0	0	0	0.368	0	0	0.104	0.409
CTSS	EVI2B	9606.ENSP00000357981	9606.ENSP00000333779	0	0	0	0	0.563	0	0	0.1	0.59
CTSS	FCGR2B	9606.ENSP00000357981	9606.ENSP00000351497	0	0	0	0	0.325	0	0	0.314	0.517
CTSS	MPEG1	9606.ENSP00000357981	9606.ENSP00000354335	0	0	0	0	0.749	0	0	0.26	0.806
CTSS	TLR1	9606.ENSP00000357981	9606.ENSP00000354932	0	0	0	0	0.362	0	0	0.258	0.507
CTSS	NCF2	9606.ENSP00000357981	9606.ENSP00000356505	0	0	0	0	0.574	0	0	0.144	0.62
CTSS	MNDA	9606.ENSP00000357981	9606.ENSP00000357123	0	0	0	0	0.558	0	0	0	0.558
CTSS	GMFG	9606.ENSP00000357981	9606.ENSP00000472249	0	0	0	0	0.316	0	0	0.186	0.42
CTSS	HLA-DMA	9606.ENSP00000357981	9606.ENSP00000363976	0	0	0	0	0.245	0	0	0.271	0.427
CTSS	HCK	9606.ENSP00000357981	9606.ENSP00000444986	0	0	0	0	0.431	0	0	0.076	0.452
CTSS	FYB	9606.ENSP00000357981	9606.ENSP00000427114	0	0	0	0	0.475	0	0	0.054	0.483
CTSS	CYBB	9606.ENSP00000357981	9606.ENSP00000367851	0	0	0	0	0.417	0	0	0.172	0.497
CTSS	MS4A6A	9606.ENSP00000357981	9606.ENSP00000392770	0	0	0	0	0.549	0	0	0.042	0.55
CTSS	IL2RG	9606.ENSP00000357981	9606.ENSP00000363318	0	0	0	0	0.564	0	0	0.245	0.657
CTSS	PTPRC	9606.ENSP00000357981	9606.ENSP00000411355	0	0	0	0	0.703	0	0	0.178	0.746
CTSS	LY86	9606.ENSP00000357981	9606.ENSP00000369286	0	0	0	0	0.655	0	0	0.332	0.76
CTSS	ITGB2	9606.ENSP00000357981	9606.ENSP00000380948	0	0	0	0	0.747	0	0	0.399	0.841
CTSS	IDH1	9606.ENSP00000357981	9606.ENSP00000390265	0	0	0	0	0.062	0	0.9	0	0.902
CTSS	HLA-DQB1	9606.ENSP00000357981	9606.ENSP00000364080	0	0	0	0	0.233	0	0.9	0.21	0.934
CXADR	SAMSN1	9606.ENSP00000284878	9606.ENSP00000285670	0	0	0	0	0	0	0	0.433	0.433
CXCL10	IL10RA	9606.ENSP00000305651	9606.ENSP00000227752	0	0	0	0	0.158	0	0	0.427	0.497
CXCL10	OAS3	9606.ENSP00000305651	9606.ENSP00000228928	0	0	0	0	0.33	0	0	0.447	0.614
CXCL10	TNFSF10	9606.ENSP00000305651	9606.ENSP00000241261	0	0	0	0	0.218	0	0	0.5	0.592
CXCL10	TREM1	9606.ENSP00000305651	9606.ENSP00000244709	0	0	0	0	0.124	0	0	0.449	0.497
CXCL10	IL1RN	9606.ENSP00000305651	9606.ENSP00000259206	0	0	0	0	0.231	0	0	0.563	0.65
CXCL10	TLR2	9606.ENSP00000305651	9606.ENSP00000260010	0	0	0	0	0.208	0	0	0.679	0.734
CXCL10	ICAM1	9606.ENSP00000305651	9606.ENSP00000264832	0	0	0	0	0.145	0	0	0.7	0.732
CXCL10	IRF8	9606.ENSP00000305651	9606.ENSP00000268638	0	0	0	0	0.16	0	0	0.425	0.496
CXCL10	FCGR2A	9606.ENSP00000305651	9606.ENSP00000271450	0	0	0	0	0.089	0	0	0.423	0.451
CXCL10	IL18	9606.ENSP00000305651	9606.ENSP00000280357	0	0	0	0	0.061	0	0	0.713	0.719
CXCL10	IL7R	9606.ENSP00000305651	9606.ENSP00000306157	0	0	0	0	0.086	0	0	0.398	0.426
CXCL10	HAVCR2	9606.ENSP00000305651	9606.ENSP00000312002	0	0	0	0	0.088	0	0	0.4	0.429
CXCL10	SPP1	9606.ENSP00000305651	9606.ENSP00000378517	0	0	0	0	0.061	0	0	0.44	0.451
CXCL10	EPSTI1	9606.ENSP00000305651	9606.ENSP00000318982	0	0	0	0	0.366	0	0	0.187	0.462
CXCL10	PECAM1	9606.ENSP00000305651	9606.ENSP00000457421	0	0	0	0	0.076	0	0	0.449	0.469
CXCL10	FCGR2B	9606.ENSP00000305651	9606.ENSP00000351497	0	0	0	0	0.126	0	0	0.441	0.49
CXCL10	MMP12	9606.ENSP00000305651	9606.ENSP00000458585	0	0	0	0	0.139	0	0	0.442	0.499
CXCL10	IFITM1	9606.ENSP00000305651	9606.ENSP00000386187	0	0	0	0	0.145	0	0	0.478	0.535
CXCL10	NLRP3	9606.ENSP00000305651	9606.ENSP00000337383	0	0	0	0	0.096	0	0	0.51	0.538
CXCL10	MRC1	9606.ENSP00000305651	9606.ENSP00000455897	0	0	0	0	0.09	0	0	0.539	0.563
CXCL10	DPP4	9606.ENSP00000305651	9606.ENSP00000353731	0	0	0	0	0	0.342	0	0.39	0.581
CXCL10	TNFSF13B	9606.ENSP00000305651	9606.ENSP00000365048	0	0	0	0	0.152	0	0	0.53	0.584
CXCL10	PTPRC	9606.ENSP00000305651	9606.ENSP00000411355	0	0	0	0	0.109	0	0	0.587	0.617
CXCL10	TLR6	9606.ENSP00000305651	9606.ENSP00000389600	0	0	0	0	0.07	0	0	0.61	0.622
CXCL10	MX2	9606.ENSP00000305651	9606.ENSP00000333657	0	0	0	0	0.297	0	0	0.521	0.649
CXCL10	IFI44	9606.ENSP00000305651	9606.ENSP00000359783	0	0	0	0	0.345	0	0	0.514	0.668
CXCL10	TLR1	9606.ENSP00000305651	9606.ENSP00000354932	0	0	0	0	0.151	0	0	0.641	0.683
CXCL10	TLR8	9606.ENSP00000305651	9606.ENSP00000312082	0	0	0	0	0.184	0	0	0.649	0.701
CXCL10	OAS1	9606.ENSP00000305651	9606.ENSP00000388001	0	0	0	0	0.331	0	0	0.584	0.709
CXCL10	IFI44L	9606.ENSP00000305651	9606.ENSP00000359787	0	0	0	0	0.533	0	0	0.422	0.719
CXCL10	GBP5	9606.ENSP00000305651	9606.ENSP00000359488	0	0	0	0	0.669	0	0	0.394	0.791
CXCL10	OAS2	9606.ENSP00000305651	9606.ENSP00000342278	0	0	0	0	0.567	0	0	0.555	0.799
CXCL10	FPR3	9606.ENSP00000305651	9606.ENSP00000341821	0	0	0	0	0.18	0	0.9	0.093	0.919
CXCL10	CXCR4	9606.ENSP00000305651	9606.ENSP00000386884	0	0	0	0	0	0	0.9	0.669	0.965
CXCR4	LCP2	9606.ENSP00000386884	9606.ENSP00000046794	0	0	0	0	0.18	0	0	0.31	0.41
CXCR4	IL10RA	9606.ENSP00000386884	9606.ENSP00000227752	0	0	0	0	0.212	0	0	0.285	0.412
CXCR4	SELPLG	9606.ENSP00000386884	9606.ENSP00000228463	0	0	0	0	0.111	0	0	0.491	0.528
CXCR4	RAC2	9606.ENSP00000386884	9606.ENSP00000249071	0	0	0	0	0.107	0.058	0	0.413	0.463
CXCR4	DOCK2	9606.ENSP00000386884	9606.ENSP00000256935	0	0	0	0	0.158	0	0	0.399	0.472
CXCR4	TLR2	9606.ENSP00000386884	9606.ENSP00000260010	0	0	0	0	0.076	0.379	0	0.557	0.723
CXCR4	MMP7	9606.ENSP00000386884	9606.ENSP00000260227	0	0	0	0	0.062	0.064	0	0.431	0.456
CXCR4	SAMHD1	9606.ENSP00000386884	9606.ENSP00000262878	0	0	0	0	0	0	0	0.429	0.429
CXCR4	ICAM1	9606.ENSP00000386884	9606.ENSP00000264832	0	0	0	0	0.061	0	0	0.656	0.664
CXCR4	FCGR2A	9606.ENSP00000386884	9606.ENSP00000271450	0	0	0	0	0.088	0	0	0.4	0.429
CXCR4	IL18	9606.ENSP00000386884	9606.ENSP00000280357	0	0	0	0	0.061	0	0	0.441	0.452
CXCR4	FLT1	9606.ENSP00000386884	9606.ENSP00000282397	0	0	0	0	0	0.05	0	0.588	0.592
CXCR4	PPARG	9606.ENSP00000386884	9606.ENSP00000287820	0	0	0	0	0.061	0	0	0.527	0.537
CXCR4	IL7R	9606.ENSP00000386884	9606.ENSP00000306157	0	0	0	0	0.084	0	0	0.44	0.465
CXCR4	FOS	9606.ENSP00000386884	9606.ENSP00000306245	0	0	0	0	0.069	0	0	0.389	0.406
CXCR4	TLR8	9606.ENSP00000386884	9606.ENSP00000312082	0	0	0	0	0.099	0	0	0.473	0.504
CXCR4	MTSS1	9606.ENSP00000386884	9606.ENSP00000322804	0	0	0	0	0	0.4	0	0.105	0.44
CXCR4	FPR3	9606.ENSP00000386884	9606.ENSP00000341821	0	0	0	0.761	0.07	0	0.9	0.292	0.909
CXCR4	ITGAL	9606.ENSP00000386884	9606.ENSP00000349252	0	0	0	0	0.145	0	0	0.519	0.571
CXCR4	FCGR2B	9606.ENSP00000386884	9606.ENSP00000351497	0	0	0	0	0.098	0	0	0.409	0.444
CXCR4	PIK3CG	9606.ENSP00000386884	9606.ENSP00000352121	0	0	0	0	0.114	0.265	0.9	0.199	0.94
CXCR4	TFRC	9606.ENSP00000386884	9606.ENSP00000353224	0	0	0	0	0	0	0	0.425	0.424
CXCR4	DPP4	9606.ENSP00000386884	9606.ENSP00000353731	0	0	0	0	0	0.379	0	0.592	0.735
CXCR4	TLR1	9606.ENSP00000386884	9606.ENSP00000354932	0	0	0	0	0.097	0	0	0.473	0.503
CXCR4	RGS1	9606.ENSP00000386884	9606.ENSP00000356429	0	0	0	0	0.187	0.05	0	0.324	0.432
CXCR4	MKI67	9606.ENSP00000386884	9606.ENSP00000357643	0	0	0	0	0.061	0	0	0.392	0.405
CXCR4	PRDM1	9606.ENSP00000386884	9606.ENSP00000358092	0	0	0	0	0.062	0.05	0	0.425	0.443
CXCR4	SYK	9606.ENSP00000386884	9606.ENSP00000364907	0	0	0	0	0.103	0.072	0	0.43	0.484
CXCR4	TNFSF13B	9606.ENSP00000386884	9606.ENSP00000365048	0	0	0	0	0	0	0	0.45	0.45
CXCR4	SPP1	9606.ENSP00000386884	9606.ENSP00000378517	0	0	0	0	0	0	0	0.556	0.556
CXCR4	ITGA4	9606.ENSP00000386884	9606.ENSP00000380227	0	0	0	0	0.094	0	0	0.59	0.613
CXCR4	ITGB2	9606.ENSP00000386884	9606.ENSP00000380948	0	0	0	0	0.162	0	0	0.405	0.48
CXCR4	MME	9606.ENSP00000386884	9606.ENSP00000418525	0	0	0	0	0	0	0	0.402	0.402
CXCR4	MRC1	9606.ENSP00000386884	9606.ENSP00000455897	0	0	0	0	0.062	0	0	0.421	0.433
CXCR4	LYN	9606.ENSP00000386884	9606.ENSP00000428924	0	0	0	0	0.079	0.072	0	0.427	0.467
CXCR4	TLR6	9606.ENSP00000386884	9606.ENSP00000389600	0	0	0	0	0	0	0	0.473	0.473
CXCR4	IGHV4-38-2	9606.ENSP00000386884	9606.ENSP00000478289	0	0	0	0	0	0.182	0	0.389	0.478
CXCR4	MMP12	9606.ENSP00000386884	9606.ENSP00000458585	0	0	0	0	0.061	0.064	0	0.551	0.571
CXCR4	PECAM1	9606.ENSP00000386884	9606.ENSP00000457421	0	0	0	0	0.076	0.313	0	0.688	0.785
CXCR4	PTPRC	9606.ENSP00000386884	9606.ENSP00000411355	0	0	0	0	0.224	0.379	0.9	0.829	0.99
CXorf21	GPR174	9606.ENSP00000368245	9606.ENSP00000276077	0	0	0	0	0.081	0	0	0.444	0.467
CYBB	LCP2	9606.ENSP00000367851	9606.ENSP00000046794	0	0	0	0	0.481	0	0	0.096	0.511
CYBB	IL10RA	9606.ENSP00000367851	9606.ENSP00000227752	0	0	0	0	0.438	0	0	0.167	0.512
CYBB	PLEK	9606.ENSP00000367851	9606.ENSP00000234313	0	0	0	0	0.584	0	0	0.136	0.625
CYBB	RAC2	9606.ENSP00000367851	9606.ENSP00000249071	0	0	0	0	0.263	0.384	0.9	0.753	0.987
CYBB	DOCK2	9606.ENSP00000367851	9606.ENSP00000256935	0	0	0	0	0.334	0	0	0.26	0.486
CYBB	TLR2	9606.ENSP00000367851	9606.ENSP00000260010	0	0	0	0	0.247	0.096	0	0.541	0.661
CYBB	LYZ	9606.ENSP00000367851	9606.ENSP00000261267	0	0	0	0	0.379	0	0	0.183	0.471
CYBB	TYROBP	9606.ENSP00000367851	9606.ENSP00000262629	0	0	0	0	0.56	0	0	0.116	0.595
CYBB	VAMP8	9606.ENSP00000367851	9606.ENSP00000263864	0	0	0	0	0.095	0	0.9	0.188	0.92
CYBB	ICAM1	9606.ENSP00000367851	9606.ENSP00000264832	0	0	0	0	0.088	0	0	0.548	0.57
CYBB	F13A1	9606.ENSP00000367851	9606.ENSP00000264870	0	0	0	0	0.351	0	0	0.148	0.424
CYBB	IGSF6	9606.ENSP00000367851	9606.ENSP00000268389	0	0	0	0	0.415	0	0	0	0.415
CYBB	IRF8	9606.ENSP00000367851	9606.ENSP00000268638	0	0	0	0	0.424	0	0	0.441	0.664
CYBB	FCGR2A	9606.ENSP00000367851	9606.ENSP00000271450	0	0	0	0	0.333	0	0	0.251	0.479
CYBB	IL18	9606.ENSP00000367851	9606.ENSP00000280357	0	0	0	0	0.087	0	0	0.399	0.428
CYBB	FCER1G	9606.ENSP00000367851	9606.ENSP00000289902	0	0	0	0	0.366	0	0.9	0.151	0.941
CYBB	NCKAP1L	9606.ENSP00000367851	9606.ENSP00000293373	0	0	0	0	0.354	0	0	0.116	0.404
CYBB	LAPTM5	9606.ENSP00000367851	9606.ENSP00000294507	0	0	0	0	0.472	0	0	0.145	0.529
CYBB	OLR1	9606.ENSP00000367851	9606.ENSP00000309124	0	0	0	0	0.094	0	0.9	0.472	0.948
CYBB	TLR8	9606.ENSP00000367851	9606.ENSP00000312082	0	0	0	0	0.496	0.096	0	0.4	0.703
CYBB	HCLS1	9606.ENSP00000367851	9606.ENSP00000320176	0	0	0	0	0.403	0	0	0	0.403
CYBB	IKZF1	9606.ENSP00000367851	9606.ENSP00000331614	0	0	0	0	0.414	0	0	0.066	0.429
CYBB	NLRP3	9606.ENSP00000367851	9606.ENSP00000337383	0	0	0	0	0.155	0	0	0.516	0.573
CYBB	MS4A4A	9606.ENSP00000367851	9606.ENSP00000338648	0	0	0	0	0.524	0	0	0.055	0.53
CYBB	FPR3	9606.ENSP00000367851	9606.ENSP00000341821	0	0	0	0	0.326	0	0	0.248	0.471
CYBB	ITGAL	9606.ENSP00000367851	9606.ENSP00000349252	0	0	0	0	0.458	0	0.9	0.138	0.949
CYBB	FCGR2B	9606.ENSP00000367851	9606.ENSP00000351497	0	0	0	0	0.36	0	0	0.24	0.493
CYBB	MPEG1	9606.ENSP00000367851	9606.ENSP00000354335	0	0	0	0	0.47	0	0	0.114	0.511
CYBB	TLR1	9606.ENSP00000367851	9606.ENSP00000354932	0	0	0	0	0.352	0.096	0	0.416	0.628
CYBB	NCF2	9606.ENSP00000367851	9606.ENSP00000356505	0	0	0	0	0.384	0.379	0.9	0.962	0.998
CYBB	MNDA	9606.ENSP00000367851	9606.ENSP00000357123	0	0	0	0	0.534	0	0	0.056	0.542
CYBB	VAV3	9606.ENSP00000367851	9606.ENSP00000359073	0	0	0	0	0.085	0	0.9	0.064	0.906
CYBB	IL2RG	9606.ENSP00000367851	9606.ENSP00000363318	0	0	0	0	0.354	0	0	0.165	0.437
CYBB	SYK	9606.ENSP00000367851	9606.ENSP00000364907	0	0	0	0	0.257	0.079	0	0.328	0.5
CYBB	LCP1	9606.ENSP00000367851	9606.ENSP00000381581	0	0	0	0	0.37	0	0	0.119	0.421
CYBB	MRC1	9606.ENSP00000367851	9606.ENSP00000455897	0	0	0	0	0.215	0	0	0.297	0.424
CYBB	FYB	9606.ENSP00000367851	9606.ENSP00000427114	0	0	0	0	0.388	0	0	0.114	0.435
CYBB	PECAM1	9606.ENSP00000367851	9606.ENSP00000457421	0	0	0	0	0.186	0	0	0.355	0.453
CYBB	GLRX	9606.ENSP00000367851	9606.ENSP00000369314	0	0	0	0	0.057	0	0	0.472	0.481
CYBB	TLR6	9606.ENSP00000367851	9606.ENSP00000389600	0	0	0	0	0.118	0.096	0	0.414	0.492
CYBB	HCK	9606.ENSP00000367851	9606.ENSP00000444986	0	0	0	0	0.48	0.079	0	0.164	0.564
CYBB	GPX1	9606.ENSP00000367851	9606.ENSP00000407375	0	0	0	0	0.062	0	0	0.565	0.575
CYBB	LY86	9606.ENSP00000367851	9606.ENSP00000369286	0	0	0	0	0.551	0	0	0.12	0.588
CYBB	PTPRC	9606.ENSP00000367851	9606.ENSP00000411355	0	0	0	0	0.466	0	0	0.357	0.642
CYBB	PTPRJ	9606.ENSP00000367851	9606.ENSP00000400010	0	0	0	0	0.096	0	0.9	0.125	0.914
CYBB	LAIR1	9606.ENSP00000367851	9606.ENSP00000375622	0	0	0	0	0.217	0	0.9	0.047	0.918
CYBB	ITGB2	9606.ENSP00000367851	9606.ENSP00000380948	0	0	0	0	0.577	0	0.9	0.25	0.965
CYTH1	PLEK	9606.ENSP00000354398	9606.ENSP00000234313	0	0	0	0	0.129	0	0	0.669	0.699
CYTH1	CYTH4	9606.ENSP00000354398	9606.ENSP00000248901	0	0	0.417	0.973	0.122	0	0.9	0.715	0.911
CYTH1	RAC2	9606.ENSP00000354398	9606.ENSP00000249071	0	0	0	0	0.096	0.185	0	0.408	0.525
CYTH1	CYTIP	9606.ENSP00000354398	9606.ENSP00000264192	0	0	0	0	0.098	0.537	0	0.746	0.884
CYTH1	HPGD	9606.ENSP00000354398	9606.ENSP00000296522	0	0	0	0	0	0.08	0	0.449	0.472
CYTH1	ITGB2	9606.ENSP00000354398	9606.ENSP00000380948	0	0	0	0	0.18	0.379	0	0.401	0.668
CYTH4	LCP2	9606.ENSP00000248901	9606.ENSP00000046794	0	0	0	0	0.651	0	0	0	0.651
CYTH4	IL10RA	9606.ENSP00000248901	9606.ENSP00000227752	0	0	0	0	0.571	0	0	0	0.571
CYTH4	PLEK	9606.ENSP00000248901	9606.ENSP00000234313	0	0	0	0.569	0.687	0	0	0.403	0.738
CYTH4	CYTIP	9606.ENSP00000248901	9606.ENSP00000264192	0	0	0	0	0.37	0.101	0	0	0.409
CYTH4	KLHL6	9606.ENSP00000248901	9606.ENSP00000341342	0	0	0	0	0.307	0	0	0.213	0.431
CYTH4	RAC2	9606.ENSP00000248901	9606.ENSP00000249071	0	0	0	0	0.286	0.185	0	0.151	0.463
CYTH4	SLA	9606.ENSP00000248901	9606.ENSP00000394049	0	0	0	0	0.468	0	0	0	0.468
CYTH4	GPR174	9606.ENSP00000248901	9606.ENSP00000276077	0	0	0	0	0.484	0	0	0	0.484
CYTH4	DOCK2	9606.ENSP00000248901	9606.ENSP00000256935	0	0	0	0	0.409	0	0	0.192	0.503
CYTH4	IL2RG	9606.ENSP00000248901	9606.ENSP00000363318	0	0	0	0	0.519	0	0	0	0.519
CYTH4	FYB	9606.ENSP00000248901	9606.ENSP00000427114	0	0	0	0	0.546	0	0	0	0.546
CYTH4	PTPN22	9606.ENSP00000248901	9606.ENSP00000352833	0	0	0	0	0.558	0	0	0.054	0.564
CYTH4	IKZF1	9606.ENSP00000248901	9606.ENSP00000331614	0	0	0	0	0.579	0	0	0	0.579
CYTH4	HCK	9606.ENSP00000248901	9606.ENSP00000444986	0	0	0	0	0.547	0.11	0	0.049	0.583
CYTH4	NCKAP1L	9606.ENSP00000248901	9606.ENSP00000293373	0	0	0	0	0.295	0	0	0.454	0.599
CYTH4	LAPTM5	9606.ENSP00000248901	9606.ENSP00000294507	0	0	0	0	0.602	0	0	0	0.602
CYTH4	IGSF6	9606.ENSP00000248901	9606.ENSP00000268389	0	0	0	0	0.607	0	0	0	0.607
CYTH4	MPEG1	9606.ENSP00000248901	9606.ENSP00000354335	0	0	0	0	0.614	0	0	0	0.614
CYTH4	PTPRC	9606.ENSP00000248901	9606.ENSP00000411355	0	0	0	0	0.641	0	0	0	0.641
CYTH4	TYROBP	9606.ENSP00000248901	9606.ENSP00000262629	0	0	0	0	0.686	0	0	0.094	0.704
CYTH4	ITGB2	9606.ENSP00000248901	9606.ENSP00000380948	0	0	0	0	0.776	0	0	0.228	0.82
CYTIP	LCP2	9606.ENSP00000264192	9606.ENSP00000046794	0	0	0	0	0.68	0	0	0	0.68
CYTIP	IL10RA	9606.ENSP00000264192	9606.ENSP00000227752	0	0	0	0	0.549	0	0	0	0.549
CYTIP	PLEK	9606.ENSP00000264192	9606.ENSP00000234313	0	0	0	0	0.557	0	0	0.128	0.597
CYTIP	SRGN	9606.ENSP00000264192	9606.ENSP00000242465	0	0	0	0	0.411	0	0	0.05	0.416
CYTIP	DOCK2	9606.ENSP00000264192	9606.ENSP00000256935	0	0	0	0	0.418	0	0	0	0.418
CYTIP	MYO1G	9606.ENSP00000264192	9606.ENSP00000258787	0	0	0	0	0.405	0.134	0	0	0.463
CYTIP	LHFPL2	9606.ENSP00000264192	9606.ENSP00000369702	0	0	0	0	0	0	0	0.4	0.4
CYTIP	HCK	9606.ENSP00000264192	9606.ENSP00000444986	0	0	0	0	0.302	0.185	0	0	0.407
CYTIP	IRF8	9606.ENSP00000264192	9606.ENSP00000268638	0	0	0	0	0.347	0	0	0.13	0.408
CYTIP	IKZF1	9606.ENSP00000264192	9606.ENSP00000331614	0	0	0	0	0.425	0.052	0	0	0.432
CYTIP	INPP5D	9606.ENSP00000264192	9606.ENSP00000405338	0	0	0	0	0.453	0.059	0	0.049	0.468
CYTIP	ITGB2	9606.ENSP00000264192	9606.ENSP00000380948	0	0	0	0	0.443	0	0	0.108	0.482
CYTIP	KLHL6	9606.ENSP00000264192	9606.ENSP00000341342	0	0	0	0	0.281	0.064	0	0.296	0.485
CYTIP	FYB	9606.ENSP00000264192	9606.ENSP00000427114	0	0	0	0	0.492	0	0	0	0.492
CYTIP	SLA	9606.ENSP00000264192	9606.ENSP00000394049	0	0	0	0	0.529	0	0	0	0.529
CYTIP	HCLS1	9606.ENSP00000264192	9606.ENSP00000320176	0	0	0	0	0.534	0	0	0	0.534
CYTIP	SAMSN1	9606.ENSP00000264192	9606.ENSP00000285670	0	0	0	0	0.535	0	0	0	0.535
CYTIP	GMFG	9606.ENSP00000264192	9606.ENSP00000472249	0	0	0	0	0.541	0	0	0	0.541
CYTIP	LAPTM5	9606.ENSP00000264192	9606.ENSP00000294507	0	0	0	0	0.544	0	0	0	0.544
CYTIP	EVI2B	9606.ENSP00000264192	9606.ENSP00000333779	0	0	0	0	0.563	0	0	0.055	0.57
CYTIP	GPR174	9606.ENSP00000264192	9606.ENSP00000276077	0	0	0	0	0.58	0	0	0	0.58
CYTIP	PTPN22	9606.ENSP00000264192	9606.ENSP00000352833	0	0	0	0	0.583	0.054	0	0	0.588
CYTIP	PTPRC	9606.ENSP00000264192	9606.ENSP00000411355	0	0	0	0	0.707	0.063	0	0.049	0.716
DAPP1	LCP2	9606.ENSP00000423602	9606.ENSP00000046794	0	0	0	0	0.191	0	0	0.292	0.402
DAPP1	PLEK	9606.ENSP00000423602	9606.ENSP00000234313	0	0	0	0	0.258	0	0	0.552	0.653
DAPP1	RAC2	9606.ENSP00000423602	9606.ENSP00000249071	0	0	0	0	0.155	0	0.8	0.08	0.831
DAPP1	PIK3AP1	9606.ENSP00000423602	9606.ENSP00000339826	0	0	0	0	0.152	0	0.9	0.057	0.913
DAPP1	SYK	9606.ENSP00000423602	9606.ENSP00000364907	0	0	0	0	0.205	0.05	0.9	0.357	0.945
DAPP1	SLC39A8	9606.ENSP00000423602	9606.ENSP00000378310	0	0	0	0	0	0	0	0.453	0.453
DAPP1	INPP5D	9606.ENSP00000423602	9606.ENSP00000405338	0	0	0	0	0.139	0	0	0.5	0.551
DAPP1	HCK	9606.ENSP00000423602	9606.ENSP00000444986	0	0	0	0	0.159	0.05	0.9	0.073	0.916
DAPP1	LYN	9606.ENSP00000423602	9606.ENSP00000428924	0	0	0	0	0.11	0.384	0.9	0.422	0.964
DAPP1	PLCG2	9606.ENSP00000423602	9606.ENSP00000482457	0	0	0	0	0.073	0.379	0.9	0.71	0.981
DCSTAMP	TYROBP	9606.ENSP00000297581	9606.ENSP00000262629	0	0	0	0	0.119	0	0	0.479	0.521
DCSTAMP	IRF8	9606.ENSP00000297581	9606.ENSP00000268638	0	0	0	0	0.069	0	0	0.41	0.427
DCSTAMP	MME	9606.ENSP00000297581	9606.ENSP00000418525	0	0	0	0	0	0	0	0.401	0.401
DCSTAMP	TMEM71	9606.ENSP00000297581	9606.ENSP00000349296	0	0	0	0	0	0	0	0.572	0.572
DCSTAMP	FOS	9606.ENSP00000297581	9606.ENSP00000306245	0	0	0	0	0	0	0	0.769	0.769
DEPTOR	PLEK	9606.ENSP00000286234	9606.ENSP00000234313	0	0	0	0	0	0	0	0.418	0.418
DEPTOR	MAFB	9606.ENSP00000286234	9606.ENSP00000362410	0	0	0	0	0	0	0	0.64	0.64
DEPTOR	SGK1	9606.ENSP00000286234	9606.ENSP00000356832	0	0	0	0	0	0	0	0.673	0.673
DOCK2	LCP2	9606.ENSP00000256935	9606.ENSP00000046794	0	0	0	0	0.678	0	0	0.389	0.794
DOCK2	IL10RA	9606.ENSP00000256935	9606.ENSP00000227752	0	0	0	0	0.489	0	0	0.08	0.51
DOCK2	PLEK	9606.ENSP00000256935	9606.ENSP00000234313	0	0	0	0	0.6	0	0	0.366	0.736
DOCK2	MMP8	9606.ENSP00000256935	9606.ENSP00000236826	0	0	0	0	0.095	0	0.9	0.049	0.906
DOCK2	RAC2	9606.ENSP00000256935	9606.ENSP00000249071	0	0	0	0	0.566	0.606	0.9	0.638	0.993
DOCK2	IL2RG	9606.ENSP00000256935	9606.ENSP00000363318	0	0	0	0	0.401	0	0	0.064	0.416
DOCK2	TYROBP	9606.ENSP00000256935	9606.ENSP00000262629	0	0	0	0	0.262	0	0	0.243	0.417
DOCK2	TNFSF13B	9606.ENSP00000256935	9606.ENSP00000365048	0	0	0	0	0.108	0	0	0.388	0.431
DOCK2	SYK	9606.ENSP00000256935	9606.ENSP00000364907	0	0	0	0	0.177	0.124	0	0.295	0.448
DOCK2	PIK3CG	9606.ENSP00000256935	9606.ENSP00000352121	0	0	0	0	0.301	0	0	0.252	0.455
DOCK2	DOCK8	9606.ENSP00000256935	9606.ENSP00000394888	0	0	0	0.539	0.341	0	0	0.663	0.538
DOCK2	LY86	9606.ENSP00000256935	9606.ENSP00000369286	0	0	0	0	0.534	0	0	0.124	0.574
DOCK2	ITGAL	9606.ENSP00000256935	9606.ENSP00000349252	0	0	0	0	0.342	0	0	0.381	0.575
DOCK2	LCP1	9606.ENSP00000256935	9606.ENSP00000381581	0	0	0	0	0.569	0	0	0.098	0.595
DOCK2	EVI2B	9606.ENSP00000256935	9606.ENSP00000333779	0	0	0	0	0.563	0	0	0.16	0.617
DOCK2	LAPTM5	9606.ENSP00000256935	9606.ENSP00000294507	0	0	0	0	0.576	0	0	0.25	0.668
DOCK2	NCKAP1L	9606.ENSP00000256935	9606.ENSP00000293373	0	0	0	0	0.411	0.132	0	0.407	0.67
DOCK2	HCLS1	9606.ENSP00000256935	9606.ENSP00000320176	0	0	0	0	0.681	0	0	0.044	0.682
DOCK2	IKZF1	9606.ENSP00000256935	9606.ENSP00000331614	0	0	0	0	0.678	0	0	0.107	0.7
DOCK2	FYB	9606.ENSP00000256935	9606.ENSP00000427114	0	0	0	0	0.461	0.313	0	0.311	0.722
DOCK2	PTPRC	9606.ENSP00000256935	9606.ENSP00000411355	0	0	0	0	0.732	0	0	0.195	0.775
DOCK2	ITGB2	9606.ENSP00000256935	9606.ENSP00000380948	0	0	0	0	0.701	0	0	0.358	0.8
DOCK2	LYZ	9606.ENSP00000256935	9606.ENSP00000261267	0	0	0	0	0.192	0	0.9	0.058	0.917
DOCK2	LYN	9606.ENSP00000256935	9606.ENSP00000428924	0	0	0	0	0.132	0.079	0.9	0.162	0.924
DOCK2	HCK	9606.ENSP00000256935	9606.ENSP00000444986	0	0	0	0	0.256	0.079	0.9	0.21	0.938
DOCK4	RAC2	9606.ENSP00000404179	9606.ENSP00000249071	0	0	0	0	0.064	0.376	0	0.365	0.597
DOCK8	LCP2	9606.ENSP00000394888	9606.ENSP00000046794	0	0	0	0	0.538	0	0	0.083	0.558
DOCK8	PLEK	9606.ENSP00000394888	9606.ENSP00000234313	0	0	0	0	0.405	0	0	0.217	0.515
DOCK8	RAC2	9606.ENSP00000394888	9606.ENSP00000249071	0	0	0	0	0.172	0.345	0	0.394	0.643
DOCK8	NCKAP1L	9606.ENSP00000394888	9606.ENSP00000293373	0	0	0	0	0.327	0.163	0	0.184	0.5
DOCK8	IKZF1	9606.ENSP00000394888	9606.ENSP00000331614	0	0	0	0	0.53	0	0	0.079	0.549
DOCK8	ITGAL	9606.ENSP00000394888	9606.ENSP00000349252	0	0	0	0	0.296	0	0	0.37	0.538
DOCK8	IL2RG	9606.ENSP00000394888	9606.ENSP00000363318	0	0	0	0	0.297	0	0	0.228	0.434
DOCK8	ITGB2	9606.ENSP00000394888	9606.ENSP00000380948	0	0	0	0	0.396	0	0	0.162	0.473
DOCK8	LYN	9606.ENSP00000394888	9606.ENSP00000428924	0	0	0	0	0.13	0.346	0	0.131	0.463
DOCK8	FYB	9606.ENSP00000394888	9606.ENSP00000427114	0	0	0	0	0.365	0	0	0.273	0.519
DOCK8	PTPRC	9606.ENSP00000394888	9606.ENSP00000411355	0	0	0	0	0.63	0	0	0.244	0.708
DPP4	ICAM1	9606.ENSP00000353731	9606.ENSP00000264832	0	0	0	0	0.061	0	0	0.43	0.441
DPP4	PPARG	9606.ENSP00000353731	9606.ENSP00000287820	0	0	0	0	0.061	0.085	0	0.476	0.51
DPP4	TFRC	9606.ENSP00000353731	9606.ENSP00000353224	0	0	0	0	0.062	0	0	0.562	0.572
DPP4	PECAM1	9606.ENSP00000353731	9606.ENSP00000457421	0	0	0	0	0	0	0	0.422	0.422
DPP4	PTPRC	9606.ENSP00000353731	9606.ENSP00000411355	0	0	0	0	0.062	0.379	0	0.474	0.666
DPP4	MME	9606.ENSP00000353731	9606.ENSP00000418525	0	0	0	0	0.075	0	0.8	0.643	0.928
ELTD1	GPR116	9606.ENSP00000359778	9606.ENSP00000283296	0	0	0	0.613	0.233	0	0	0.666	0.427
ELTD1	EMCN	9606.ENSP00000359778	9606.ENSP00000296420	0	0	0	0	0.585	0	0	0.279	0.688
EMCN	GPR116	9606.ENSP00000296420	9606.ENSP00000283296	0	0	0	0	0.257	0	0	0.359	0.503
EMCN	PECAM1	9606.ENSP00000296420	9606.ENSP00000457421	0	0	0	0	0.135	0	0	0.662	0.696
EPB41L3	KIAA0226L	9606.ENSP00000343158	9606.ENSP00000396935	0	0	0	0	0.061	0	0	0.589	0.597
EPSTI1	OAS3	9606.ENSP00000318982	9606.ENSP00000228928	0	0	0	0	0.176	0	0	0.424	0.505
EPSTI1	OAS2	9606.ENSP00000318982	9606.ENSP00000342278	0	0	0	0	0.259	0	0	0.348	0.496
EPSTI1	OAS1	9606.ENSP00000318982	9606.ENSP00000388001	0	0	0	0	0.315	0	0	0.33	0.522
EPSTI1	IFI44	9606.ENSP00000318982	9606.ENSP00000359783	0	0	0	0	0.361	0	0	0.473	0.649
EPSTI1	IFI44L	9606.ENSP00000318982	9606.ENSP00000359787	0	0	0	0	0.393	0	0	0.584	0.736
EVI2A	SAMSN1	9606.ENSP00000247270	9606.ENSP00000285670	0	0	0	0	0.34	0	0	0.129	0.4
EVI2A	LAPTM5	9606.ENSP00000247270	9606.ENSP00000294507	0	0	0	0	0.352	0	0	0.185	0.449
EVI2A	EVI2B	9606.ENSP00000247270	9606.ENSP00000333779	0	0	0	0	0.783	0	0	0.903	0.978
EVI2B	LCP2	9606.ENSP00000333779	9606.ENSP00000046794	0	0	0	0	0.633	0	0	0.187	0.689
EVI2B	IL10RA	9606.ENSP00000333779	9606.ENSP00000227752	0	0	0	0	0.533	0	0	0.15	0.586
EVI2B	PLEK	9606.ENSP00000333779	9606.ENSP00000234313	0	0	0	0	0.557	0	0	0.074	0.573
EVI2B	SRGN	9606.ENSP00000333779	9606.ENSP00000242465	0	0	0	0	0.542	0	0	0.152	0.596
EVI2B	RAC2	9606.ENSP00000333779	9606.ENSP00000249071	0	0	0	0	0.541	0	0	0	0.541
EVI2B	TYROBP	9606.ENSP00000333779	9606.ENSP00000262629	0	0	0	0	0.496	0	0	0.088	0.521
EVI2B	SAMSN1	9606.ENSP00000333779	9606.ENSP00000285670	0	0	0	0	0.532	0	0	0.067	0.545
EVI2B	NCKAP1L	9606.ENSP00000333779	9606.ENSP00000293373	0	0	0	0	0.307	0	0	0.211	0.43
EVI2B	LAPTM5	9606.ENSP00000333779	9606.ENSP00000294507	0	0	0	0	0.661	0	0	0.367	0.777
EVI2B	HCLS1	9606.ENSP00000333779	9606.ENSP00000320176	0	0	0	0	0.591	0	0	0.248	0.679
EVI2B	IKZF1	9606.ENSP00000333779	9606.ENSP00000331614	0	0	0	0	0.417	0	0	0.041	0.417
EVI2B	LCP1	9606.ENSP00000333779	9606.ENSP00000381581	0	0	0	0	0.523	0	0	0	0.523
EVI2B	GMFG	9606.ENSP00000333779	9606.ENSP00000472249	0	0	0	0	0.369	0	0	0.277	0.525
EVI2B	TLR1	9606.ENSP00000333779	9606.ENSP00000354932	0	0	0	0	0.531	0	0	0	0.531
EVI2B	LY86	9606.ENSP00000333779	9606.ENSP00000369286	0	0	0	0	0.534	0	0	0	0.534
EVI2B	SLA	9606.ENSP00000333779	9606.ENSP00000394049	0	0	0	0	0.337	0	0	0.333	0.539
EVI2B	FYB	9606.ENSP00000333779	9606.ENSP00000427114	0	0	0	0	0.561	0	0	0.12	0.597
EVI2B	MNDA	9606.ENSP00000333779	9606.ENSP00000357123	0	0	0	0	0.535	0	0	0.202	0.613
EVI2B	ITGB2	9606.ENSP00000333779	9606.ENSP00000380948	0	0	0	0	0.561	0	0	0.194	0.632
EVI2B	PTPRC	9606.ENSP00000333779	9606.ENSP00000411355	0	0	0	0	0.745	0	0	0.145	0.773
F13A1	IL10RA	9606.ENSP00000264870	9606.ENSP00000227752	0	0	0	0	0.307	0	0	0.169	0.4
F13A1	PLEK	9606.ENSP00000264870	9606.ENSP00000234313	0	0	0	0	0.42	0.328	0	0.045	0.595
F13A1	SRGN	9606.ENSP00000264870	9606.ENSP00000242465	0	0	0	0	0.196	0	0.9	0.131	0.924
F13A1	TYROBP	9606.ENSP00000264870	9606.ENSP00000262629	0	0	0	0	0.566	0	0	0.049	0.569
F13A1	MNDA	9606.ENSP00000264870	9606.ENSP00000357123	0	0	0	0	0.39	0	0	0.078	0.413
F13A1	STEAP4	9606.ENSP00000264870	9606.ENSP00000369419	0	0	0	0	0.082	0	0	0.407	0.433
F13A1	MAFB	9606.ENSP00000264870	9606.ENSP00000362410	0	0	0	0	0.183	0	0	0.369	0.462
F13A1	TFEC	9606.ENSP00000264870	9606.ENSP00000265440	0	0	0	0	0.301	0	0	0.265	0.464
F13A1	MRC1	9606.ENSP00000264870	9606.ENSP00000455897	0	0	0	0	0.358	0	0	0.245	0.495
F13A1	LY86	9606.ENSP00000264870	9606.ENSP00000369286	0	0	0	0	0.417	0	0	0.278	0.561
F13A1	VSIG4	9606.ENSP00000264870	9606.ENSP00000363869	0	0	0	0	0.543	0	0	0.123	0.582
F13A1	MS4A6A	9606.ENSP00000264870	9606.ENSP00000392770	0	0	0	0	0.61	0	0	0	0.61
F13A1	FOLR2	9606.ENSP00000264870	9606.ENSP00000298223	0	0	0	0	0.53	0	0	0.204	0.61
F13A1	FAM49B	9606.ENSP00000264870	9606.ENSP00000429150	0	0	0	0	0	0	0.9	0	0.9
F13A1	ITGA4	9606.ENSP00000264870	9606.ENSP00000380227	0	0	0	0	0.077	0	0.9	0.049	0.904
F13A1	SERPINA1	9606.ENSP00000264870	9606.ENSP00000416066	0	0	0	0	0.098	0	0.9	0.193	0.92
FAM20A	TNC	9606.ENSP00000468308	9606.ENSP00000265131	0	0	0	0	0.061	0	0.9	0	0.902
FAM20A	SPP1	9606.ENSP00000468308	9606.ENSP00000378517	0	0	0	0	0	0.354	0.9	0.218	0.945
FAM20A	SERPINA1	9606.ENSP00000468308	9606.ENSP00000416066	0	0	0	0	0.051	0	0.9	0	0.901
FAM49B	SRGN	9606.ENSP00000429150	9606.ENSP00000242465	0	0	0	0	0.063	0	0.9	0	0.902
FAM49B	IDH1	9606.ENSP00000429150	9606.ENSP00000390265	0	0	0	0	0	0.794	0	0	0.794
FAM49B	SERPINA1	9606.ENSP00000429150	9606.ENSP00000416066	0	0	0	0	0	0	0.9	0.206	0.917
FBP1	SLAMF8	9606.ENSP00000408025	9606.ENSP00000289707	0	0	0	0	0.077	0.54	0	0	0.557
FBP1	HK2	9606.ENSP00000408025	9606.ENSP00000290573	0	0	0	0	0.049	0	0.9	0.438	0.941
FBP1	IDH1	9606.ENSP00000408025	9606.ENSP00000390265	0	0	0	0	0.209	0	0	0.409	0.513
FCER1G	LCP2	9606.ENSP00000289902	9606.ENSP00000046794	0	0	0	0	0.414	0	0.9	0.364	0.959
FCER1G	IL10RA	9606.ENSP00000289902	9606.ENSP00000227752	0	0	0	0	0.343	0	0	0.232	0.474
FCER1G	PLEK	9606.ENSP00000289902	9606.ENSP00000234313	0	0	0	0	0.562	0	0	0.064	0.573
FCER1G	TLR2	9606.ENSP00000289902	9606.ENSP00000260010	0	0	0	0	0.301	0	0	0.248	0.452
FCER1G	TYROBP	9606.ENSP00000289902	9606.ENSP00000262629	0	0	0	0	0.888	0	0	0.659	0.96
FCER1G	VAMP8	9606.ENSP00000289902	9606.ENSP00000263864	0	0	0	0	0.096	0	0.9	0	0.905
FCER1G	IGSF6	9606.ENSP00000289902	9606.ENSP00000268389	0	0	0	0	0.569	0	0	0.212	0.646
FCER1G	FCGR2A	9606.ENSP00000289902	9606.ENSP00000271450	0	0	0	0	0.619	0	0	0.765	0.906
FCER1G	NCF2	9606.ENSP00000289902	9606.ENSP00000356505	0	0	0	0	0.34	0	0	0.13	0.401
FCER1G	MPEG1	9606.ENSP00000289902	9606.ENSP00000354335	0	0	0	0	0.364	0	0	0.099	0.403
FCER1G	PTPRC	9606.ENSP00000289902	9606.ENSP00000411355	0	0	0	0	0.27	0.064	0	0.239	0.435
FCER1G	MS4A4A	9606.ENSP00000289902	9606.ENSP00000338648	0	0	0	0	0.333	0	0	0.195	0.44
FCER1G	TLR8	9606.ENSP00000289902	9606.ENSP00000312082	0	0	0	0	0.351	0	0	0.192	0.453
FCER1G	SLC7A7	9606.ENSP00000289902	9606.ENSP00000380666	0	0	0	0	0.532	0	0	0	0.532
FCER1G	VSIG4	9606.ENSP00000289902	9606.ENSP00000363869	0	0	0	0	0.522	0	0	0.16	0.581
FCER1G	MNDA	9606.ENSP00000289902	9606.ENSP00000357123	0	0	0	0	0.545	0	0	0.151	0.598
FCER1G	LAPTM5	9606.ENSP00000289902	9606.ENSP00000294507	0	0	0	0	0.575	0.185	0	0.127	0.671
FCER1G	LY86	9606.ENSP00000289902	9606.ENSP00000369286	0	0	0	0	0.562	0	0	0.287	0.674
FCER1G	HCK	9606.ENSP00000289902	9606.ENSP00000444986	0	0	0	0	0.585	0.128	0	0.243	0.702
FCER1G	MS4A6A	9606.ENSP00000289902	9606.ENSP00000392770	0	0	0	0	0.686	0	0	0.141	0.718
FCER1G	IGHV4-38-2	9606.ENSP00000289902	9606.ENSP00000478289	0	0	0	0	0	0	0.8	0.085	0.809
FCER1G	OLR1	9606.ENSP00000289902	9606.ENSP00000309124	0	0	0	0	0.069	0	0.9	0.139	0.912
FCER1G	FOS	9606.ENSP00000289902	9606.ENSP00000306245	0	0	0	0	0.06	0	0.9	0.189	0.917
FCER1G	PIK3CG	9606.ENSP00000289902	9606.ENSP00000352121	0	0	0	0	0.119	0	0.9	0.211	0.924
FCER1G	HCLS1	9606.ENSP00000289902	9606.ENSP00000320176	0	0	0	0	0.306	0	0.9	0	0.927
FCER1G	VAV3	9606.ENSP00000289902	9606.ENSP00000359073	0	0	0	0	0.089	0.15	0.9	0.215	0.931
FCER1G	INPP5D	9606.ENSP00000289902	9606.ENSP00000405338	0	0	0	0	0.168	0	0.9	0.285	0.935
FCER1G	LAIR1	9606.ENSP00000289902	9606.ENSP00000375622	0	0	0	0	0.231	0	0.9	0.294	0.941
FCER1G	FCGR2B	9606.ENSP00000289902	9606.ENSP00000351497	0	0	0	0	0.303	0	0.9	0.637	0.972
FCER1G	ITGB2	9606.ENSP00000289902	9606.ENSP00000380948	0	0	0	0	0.662	0	0.9	0.291	0.973
FCER1G	LYN	9606.ENSP00000289902	9606.ENSP00000428924	0	0	0	0	0.174	0.435	0.9	0.501	0.973
FCER1G	PLCG2	9606.ENSP00000289902	9606.ENSP00000482457	0	0	0	0	0.087	0.379	0.9	0.591	0.973
FCER1G	SYK	9606.ENSP00000289902	9606.ENSP00000364907	0	0	0	0	0.184	0.435	0.9	0.782	0.988
FCGR2A	LCP2	9606.ENSP00000271450	9606.ENSP00000046794	0	0	0	0	0.296	0	0	0.187	0.403
FCGR2A	IL10RA	9606.ENSP00000271450	9606.ENSP00000227752	0	0	0	0	0.268	0	0	0.348	0.502
FCGR2A	PLEK	9606.ENSP00000271450	9606.ENSP00000234313	0	0	0	0	0.319	0	0	0.185	0.421
FCGR2A	IL1RN	9606.ENSP00000271450	9606.ENSP00000259206	0	0	0	0	0.141	0	0	0.348	0.415
FCGR2A	TLR2	9606.ENSP00000271450	9606.ENSP00000260010	0	0	0	0	0.336	0	0	0.553	0.69
FCGR2A	TYROBP	9606.ENSP00000271450	9606.ENSP00000262629	0	0	0	0	0.694	0	0	0.311	0.78
FCGR2A	ICAM1	9606.ENSP00000271450	9606.ENSP00000264832	0	0	0	0	0.07	0	0	0.53	0.544
FCGR2A	IGSF6	9606.ENSP00000271450	9606.ENSP00000268389	0	0	0	0	0.413	0	0	0.095	0.446
FCGR2A	LAPTM5	9606.ENSP00000271450	9606.ENSP00000294507	0	0	0	0	0.302	0	0	0.176	0.4
FCGR2A	IL18	9606.ENSP00000271450	9606.ENSP00000280357	0	0	0	0	0.062	0	0	0.4	0.413
FCGR2A	TFRC	9606.ENSP00000271450	9606.ENSP00000353224	0	0	0	0	0	0	0	0.429	0.429
FCGR2A	HAVCR2	9606.ENSP00000271450	9606.ENSP00000312002	0	0	0	0	0.16	0	0	0.355	0.435
FCGR2A	MS4A6A	9606.ENSP00000271450	9606.ENSP00000392770	0	0	0	0	0.4	0	0	0.099	0.436
FCGR2A	TLR6	9606.ENSP00000271450	9606.ENSP00000389600	0	0	0	0	0.088	0	0	0.428	0.456
FCGR2A	ITGA4	9606.ENSP00000271450	9606.ENSP00000380227	0	0	0	0	0.07	0	0	0.441	0.457
FCGR2A	TNFSF13B	9606.ENSP00000271450	9606.ENSP00000365048	0	0	0	0	0.142	0	0	0.417	0.478
FCGR2A	PTPN22	9606.ENSP00000271450	9606.ENSP00000352833	0	0	0	0	0.095	0	0	0.447	0.478
FCGR2A	NCF2	9606.ENSP00000271450	9606.ENSP00000356505	0	0	0	0	0.365	0	0	0.231	0.491
FCGR2A	LY86	9606.ENSP00000271450	9606.ENSP00000369286	0	0	0	0	0.399	0	0	0.199	0.498
FCGR2A	TLR1	9606.ENSP00000271450	9606.ENSP00000354932	0	0	0	0	0.21	0	0	0.447	0.544
FCGR2A	ITGAL	9606.ENSP00000271450	9606.ENSP00000349252	0	0	0	0	0.143	0	0	0.526	0.576
FCGR2A	IL7R	9606.ENSP00000271450	9606.ENSP00000306157	0	0	0	0	0.097	0	0	0.555	0.581
FCGR2A	PECAM1	9606.ENSP00000271450	9606.ENSP00000457421	0	0	0	0	0.157	0	0	0.534	0.591
FCGR2A	MNDA	9606.ENSP00000271450	9606.ENSP00000357123	0	0	0	0	0.556	0	0	0.124	0.594
FCGR2A	FCGR2B	9606.ENSP00000271450	9606.ENSP00000351497	0	0	0	0.965	0.576	0.204	0	0.703	0.656
FCGR2A	MRC1	9606.ENSP00000271450	9606.ENSP00000455897	0	0	0	0	0.19	0	0	0.662	0.714
FCGR2A	TLR8	9606.ENSP00000271450	9606.ENSP00000312082	0	0	0	0	0.536	0	0	0.471	0.744
FCGR2A	PTPRC	9606.ENSP00000271450	9606.ENSP00000411355	0	0	0	0	0.259	0	0	0.792	0.839
FCGR2A	IGHV4-38-2	9606.ENSP00000271450	9606.ENSP00000478289	0	0	0	0	0	0	0.8	0.237	0.84
FCGR2A	LILRB1	9606.ENSP00000271450	9606.ENSP00000315997	0	0	0	0	0.151	0	0.8	0.23	0.858
FCGR2A	MYO5A	9606.ENSP00000271450	9606.ENSP00000382177	0	0	0	0	0	0	0.9	0	0.9
FCGR2A	VAV3	9606.ENSP00000271450	9606.ENSP00000359073	0	0	0	0	0.061	0	0.9	0.071	0.905
FCGR2A	NCKAP1L	9606.ENSP00000271450	9606.ENSP00000293373	0	0	0	0	0.272	0	0.9	0	0.924
FCGR2A	PLCG2	9606.ENSP00000271450	9606.ENSP00000482457	0	0	0	0	0.092	0	0.9	0.409	0.941
FCGR2A	ITGB2	9606.ENSP00000271450	9606.ENSP00000380948	0	0	0	0	0.327	0	0.9	0.287	0.947
FCGR2A	LYN	9606.ENSP00000271450	9606.ENSP00000428924	0	0	0	0	0.166	0.32	0.9	0.418	0.962
FCGR2A	HCK	9606.ENSP00000271450	9606.ENSP00000444986	0	0	0	0	0.498	0.294	0.9	0.25	0.969
FCGR2A	SYK	9606.ENSP00000271450	9606.ENSP00000364907	0	0	0	0	0.158	0.379	0.9	0.576	0.974
FCGR2B	LCP2	9606.ENSP00000351497	9606.ENSP00000046794	0	0	0	0	0.342	0	0	0.162	0.425
FCGR2B	IL10RA	9606.ENSP00000351497	9606.ENSP00000227752	0	0	0	0	0.352	0	0	0.348	0.559
FCGR2B	PLEK	9606.ENSP00000351497	9606.ENSP00000234313	0	0	0	0	0.533	0	0	0.111	0.567
FCGR2B	TLR2	9606.ENSP00000351497	9606.ENSP00000260010	0	0	0	0	0.229	0	0	0.535	0.626
FCGR2B	TYROBP	9606.ENSP00000351497	9606.ENSP00000262629	0	0	0	0	0.571	0	0	0.337	0.703
FCGR2B	ICAM1	9606.ENSP00000351497	9606.ENSP00000264832	0	0	0	0	0.077	0	0	0.53	0.547
FCGR2B	IGSF6	9606.ENSP00000351497	9606.ENSP00000268389	0	0	0	0	0.367	0	0	0.144	0.435
FCGR2B	IRF8	9606.ENSP00000351497	9606.ENSP00000268638	0	0	0	0	0.344	0	0	0.283	0.51
FCGR2B	IL18	9606.ENSP00000351497	9606.ENSP00000280357	0	0	0	0	0.063	0	0	0.399	0.412
FCGR2B	LAPTM5	9606.ENSP00000351497	9606.ENSP00000294507	0	0	0	0	0.346	0	0	0.302	0.524
FCGR2B	IL7R	9606.ENSP00000351497	9606.ENSP00000306157	0	0	0	0	0.096	0	0	0.556	0.582
FCGR2B	HAVCR2	9606.ENSP00000351497	9606.ENSP00000312002	0	0	0	0	0.142	0	0	0.35	0.418
FCGR2B	TLR8	9606.ENSP00000351497	9606.ENSP00000312082	0	0	0	0	0.341	0	0	0.44	0.615
FCGR2B	LILRB1	9606.ENSP00000351497	9606.ENSP00000315997	0	0	0	0	0.229	0	0.8	0.333	0.888
FCGR2B	ITGAL	9606.ENSP00000351497	9606.ENSP00000349252	0	0	0	0	0.193	0	0	0.53	0.604
FCGR2B	TLR6	9606.ENSP00000351497	9606.ENSP00000389600	0	0	0	0	0.098	0	0	0.4	0.435
FCGR2B	TFRC	9606.ENSP00000351497	9606.ENSP00000353224	0	0	0	0	0	0	0	0.44	0.44
FCGR2B	ITGA4	9606.ENSP00000351497	9606.ENSP00000380227	0	0	0	0	0.077	0	0	0.441	0.461
FCGR2B	HLA-DQB1	9606.ENSP00000351497	9606.ENSP00000364080	0	0	0	0	0.196	0	0	0.38	0.48
FCGR2B	LY86	9606.ENSP00000351497	9606.ENSP00000369286	0	0	0	0	0.375	0	0	0.224	0.494
FCGR2B	MNDA	9606.ENSP00000351497	9606.ENSP00000357123	0	0	0	0	0.448	0	0	0.124	0.495
FCGR2B	TNFSF13B	9606.ENSP00000351497	9606.ENSP00000365048	0	0	0	0	0.137	0	0	0.44	0.496
FCGR2B	MPEG1	9606.ENSP00000351497	9606.ENSP00000354335	0	0	0	0	0.389	0	0	0.212	0.498
FCGR2B	NCF2	9606.ENSP00000351497	9606.ENSP00000356505	0	0	0	0	0.384	0	0	0.264	0.527
FCGR2B	TLR1	9606.ENSP00000351497	9606.ENSP00000354932	0	0	0	0	0.28	0	0	0.421	0.565
FCGR2B	MS4A6A	9606.ENSP00000351497	9606.ENSP00000392770	0	0	0	0	0.54	0	0	0.095	0.566
FCGR2B	ITGB2	9606.ENSP00000351497	9606.ENSP00000380948	0	0	0	0	0.428	0	0	0.303	0.585
FCGR2B	HCK	9606.ENSP00000351497	9606.ENSP00000444986	0	0	0	0	0.533	0	0	0.196	0.608
FCGR2B	PECAM1	9606.ENSP00000351497	9606.ENSP00000457421	0	0	0	0	0.183	0	0	0.544	0.611
FCGR2B	LYN	9606.ENSP00000351497	9606.ENSP00000428924	0	0	0	0	0.126	0.32	0	0.443	0.64
FCGR2B	MRC1	9606.ENSP00000351497	9606.ENSP00000455897	0	0	0	0	0.183	0	0	0.677	0.725
FCGR2B	SYK	9606.ENSP00000351497	9606.ENSP00000364907	0	0	0	0	0.175	0	0.6	0.493	0.818
FCGR2B	IGHV4-38-2	9606.ENSP00000351497	9606.ENSP00000478289	0	0	0	0	0	0	0.8	0.292	0.852
FCGR2B	PTPRC	9606.ENSP00000351497	9606.ENSP00000411355	0	0	0	0	0.347	0	0	0.802	0.865
FCGR2B	INPP5D	9606.ENSP00000351497	9606.ENSP00000405338	0	0	0	0	0.167	0.585	0.9	0.348	0.974
FGF7	SPP1	9606.ENSP00000267843	9606.ENSP00000378517	0	0	0	0	0	0	0	0.443	0.443
FGF7	PTPRC	9606.ENSP00000267843	9606.ENSP00000411355	0	0	0	0	0	0.07	0	0.477	0.493
FGF7	PECAM1	9606.ENSP00000267843	9606.ENSP00000457421	0	0	0	0	0.061	0	0	0.552	0.561
FGF7	FLT1	9606.ENSP00000267843	9606.ENSP00000282397	0	0	0	0	0.055	0.267	0.6	0.455	0.829
FLT1	ICAM1	9606.ENSP00000282397	9606.ENSP00000264832	0	0	0	0	0.055	0	0	0.54	0.547
FLT1	SEMA3A	9606.ENSP00000282397	9606.ENSP00000265362	0	0	0	0	0	0	0	0.531	0.531
FLT1	MKI67	9606.ENSP00000282397	9606.ENSP00000357643	0	0	0	0	0	0	0	0.445	0.445
FLT1	SPP1	9606.ENSP00000282397	9606.ENSP00000378517	0	0	0	0	0.065	0	0	0.441	0.454
FLT1	PTPRJ	9606.ENSP00000282397	9606.ENSP00000400010	0	0	0	0	0	0.413	0	0.149	0.479
FLT1	PTPRC	9606.ENSP00000282397	9606.ENSP00000411355	0	0	0	0	0.062	0.094	0	0.521	0.557
FLT1	PLCG2	9606.ENSP00000282397	9606.ENSP00000482457	0	0	0	0	0	0.539	0	0.09	0.562
FLT1	HCK	9606.ENSP00000282397	9606.ENSP00000444986	0	0	0	0.689	0	0.699	0	0.224	0.717
FLT1	PECAM1	9606.ENSP00000282397	9606.ENSP00000457421	0	0	0	0	0.07	0	0	0.774	0.781
FLVCR2	SERPINA1	9606.ENSP00000238667	9606.ENSP00000416066	0	0	0	0	0.07	0	0	0.67	0.679
FOLR2	MSR1	9606.ENSP00000298223	9606.ENSP00000262101	0	0	0	0	0.248	0	0	0.25	0.412
FOLR2	TYROBP	9606.ENSP00000298223	9606.ENSP00000262629	0	0	0	0	0.549	0	0	0.054	0.555
FOLR2	MS4A4A	9606.ENSP00000298223	9606.ENSP00000338648	0	0	0	0	0.419	0	0	0	0.418
FOLR2	MRC1	9606.ENSP00000298223	9606.ENSP00000455897	0	0	0	0	0.353	0	0	0.308	0.533
FOLR2	VSIG4	9606.ENSP00000298223	9606.ENSP00000363869	0	0	0	0	0.602	0	0	0.205	0.67
FOLR2	VNN1	9606.ENSP00000298223	9606.ENSP00000356905	0	0	0	0	0.077	0	0.9	0	0.903
FOS	TLR2	9606.ENSP00000306245	9606.ENSP00000260010	0	0	0	0	0.078	0.058	0	0.49	0.518
FOS	MMP7	9606.ENSP00000306245	9606.ENSP00000260227	0	0	0	0	0	0.379	0	0.356	0.582
FOS	ICAM1	9606.ENSP00000306245	9606.ENSP00000264832	0	0	0	0	0	0	0	0.671	0.671
FOS	PPARG	9606.ENSP00000306245	9606.ENSP00000287820	0	0	0	0	0	0.098	0.9	0.683	0.968
FOS	TLR6	9606.ENSP00000306245	9606.ENSP00000389600	0	0	0	0	0.055	0.058	0	0.4	0.419
FOS	TLR1	9606.ENSP00000306245	9606.ENSP00000354932	0	0	0	0	0.055	0.058	0	0.414	0.432
FOS	TLR8	9606.ENSP00000306245	9606.ENSP00000312082	0	0	0	0	0.078	0.058	0	0.411	0.444
FOS	SPP1	9606.ENSP00000306245	9606.ENSP00000378517	0	0	0	0	0	0	0	0.473	0.473
FOS	SGK1	9606.ENSP00000306245	9606.ENSP00000356832	0	0	0	0	0.126	0.165	0	0.386	0.513
FOS	LPL	9606.ENSP00000306245	9606.ENSP00000309757	0	0	0	0	0	0	0	0.541	0.541
FOS	PRDM1	9606.ENSP00000306245	9606.ENSP00000358092	0	0	0	0	0	0	0	0.569	0.569
FOS	MAFB	9606.ENSP00000306245	9606.ENSP00000362410	0	0	0	0	0.093	0.511	0	0.424	0.722
FOS	LYN	9606.ENSP00000306245	9606.ENSP00000428924	0	0	0	0	0	0.084	0.9	0.332	0.933
FOS	SYK	9606.ENSP00000306245	9606.ENSP00000364907	0	0	0	0	0	0.08	0.9	0.425	0.942
FPR3	TLR2	9606.ENSP00000341821	9606.ENSP00000260010	0	0	0	0	0.175	0	0	0.349	0.44
FPR3	TYROBP	9606.ENSP00000341821	9606.ENSP00000262629	0	0	0	0	0.523	0	0	0.111	0.558
FPR3	SLAMF8	9606.ENSP00000341821	9606.ENSP00000289707	0	0	0	0	0.552	0	0	0	0.552
FPR3	TLR8	9606.ENSP00000341821	9606.ENSP00000312082	0	0	0	0	0.332	0	0	0.329	0.532
FPR3	TLR1	9606.ENSP00000341821	9606.ENSP00000354932	0	0	0	0	0.152	0	0	0.328	0.405
FPR3	VSIG4	9606.ENSP00000341821	9606.ENSP00000363869	0	0	0	0	0.524	0	0	0.103	0.555
FYB	SKAP2	9606.ENSP00000427114	9606.ENSP00000005587	0	0	0	0	0.075	0.435	0.9	0.624	0.977
FYB	LCP2	9606.ENSP00000427114	9606.ENSP00000046794	0	0	0	0	0.697	0.472	0.9	0.872	0.997
FYB	IL10RA	9606.ENSP00000427114	9606.ENSP00000227752	0	0	0	0	0.532	0	0	0	0.532
FYB	SELPLG	9606.ENSP00000427114	9606.ENSP00000228463	0	0	0	0	0.332	0	0	0.188	0.434
FYB	PLEK	9606.ENSP00000427114	9606.ENSP00000234313	0	0	0	0	0.701	0	0	0.327	0.79
FYB	RAC2	9606.ENSP00000427114	9606.ENSP00000249071	0	0	0	0	0.318	0	0	0.21	0.438
FYB	GIMAP4	9606.ENSP00000427114	9606.ENSP00000255945	0	0	0	0	0.364	0	0	0.107	0.407
FYB	TLR2	9606.ENSP00000427114	9606.ENSP00000260010	0	0	0	0	0.261	0	0	0.221	0.4
FYB	TYROBP	9606.ENSP00000427114	9606.ENSP00000262629	0	0	0	0	0.396	0	0	0.272	0.542
FYB	NCKAP1L	9606.ENSP00000427114	9606.ENSP00000293373	0	0	0	0	0.331	0	0	0.242	0.471
FYB	LAPTM5	9606.ENSP00000427114	9606.ENSP00000294507	0	0	0	0	0.461	0	0	0.209	0.555
FYB	MARCO	9606.ENSP00000427114	9606.ENSP00000318916	0	0	0	0	0.56	0	0	0	0.56
FYB	HCLS1	9606.ENSP00000427114	9606.ENSP00000320176	0	0	0	0	0.554	0	0	0.05	0.559
FYB	IKZF1	9606.ENSP00000427114	9606.ENSP00000331614	0	0	0	0	0.613	0	0	0	0.613
FYB	ITGAL	9606.ENSP00000427114	9606.ENSP00000349252	0	0	0	0	0.328	0	0	0.265	0.485
FYB	PTPN22	9606.ENSP00000427114	9606.ENSP00000352833	0	0	0	0	0.559	0	0	0.093	0.583
FYB	MPEG1	9606.ENSP00000427114	9606.ENSP00000354335	0	0	0	0	0.61	0	0	0	0.61
FYB	MNDA	9606.ENSP00000427114	9606.ENSP00000357123	0	0	0	0	0.386	0	0	0.107	0.428
FYB	IL2RG	9606.ENSP00000427114	9606.ENSP00000363318	0	0	0	0	0.405	0	0	0.047	0.408
FYB	SYK	9606.ENSP00000427114	9606.ENSP00000364907	0	0	0	0	0.172	0.062	0	0.429	0.517
FYB	LY86	9606.ENSP00000427114	9606.ENSP00000369286	0	0	0	0	0.407	0	0	0	0.407
FYB	ITGB2	9606.ENSP00000427114	9606.ENSP00000380948	0	0	0	0	0.688	0	0	0.298	0.771
FYB	LCP1	9606.ENSP00000427114	9606.ENSP00000381581	0	0	0	0	0.393	0	0	0.255	0.528
FYB	SLA	9606.ENSP00000427114	9606.ENSP00000394049	0	0	0	0	0.549	0	0	0.085	0.57
FYB	PTPRC	9606.ENSP00000427114	9606.ENSP00000411355	0	0	0	0	0.775	0	0	0.27	0.828
FYB	GMFG	9606.ENSP00000427114	9606.ENSP00000472249	0	0	0	0	0.418	0	0	0	0.418
FYB	HCK	9606.ENSP00000427114	9606.ENSP00000444986	0	0	0	0	0.317	0.062	0	0.237	0.468
FYB	LYN	9606.ENSP00000427114	9606.ENSP00000428924	0	0	0	0	0.157	0.294	0	0.399	0.611
GAPT	MNDA	9606.ENSP00000379997	9606.ENSP00000357123	0	0	0	0	0.447	0	0	0.19	0.532
GAS2L3	NCAPG	9606.ENSP00000448955	9606.ENSP00000251496	0	0	0	0	0.174	0	0	0.369	0.457
GBP5	OAS3	9606.ENSP00000359488	9606.ENSP00000228928	0	0	0	0	0.147	0	0.9	0.128	0.919
[truncated: 974 more rows]
