# Supplementary material for: Identifying RBM47, HCK, CD53, TYROBP, and HAVCR2 as Hub Genes in Advanced Atherosclerotic Plaques by Network-Based Analysis and Validation
Source: Front Genet. 2021 Jan 15;11:602908. doi: 10.3389/fgene.2020.602908 (PMC7844323; doi:10.3389/fgene.2020.602908)
Supplement: Supplementary file 6 [file Table_6.XLSX]

## Sheet: MEbrown_PPI
Supplementary table 6. Protein-Protein Interactions in MEbrown.
#node1	node2	node1_string_id	node2_string_id	neighborhood_on_chromosome	gene_fusion	phylogenetic_cooccurrence	homology	coexpression	experimentally_determined_interaction	database_annotated	automated_textmining	combined_score
ABCG1	CCL2	9606.ENSP00000354995	9606.ENSP00000225831	0	0	0	0	0	0	0	0.419	0.418
ABCG1	APOE	9606.ENSP00000354995	9606.ENSP00000252486	0	0	0	0	0	0	0	0.774	0.774
ABCG1	CSF1R	9606.ENSP00000354995	9606.ENSP00000286301	0	0	0	0	0.087	0.057	0	0.477	0.51
ABCG1	CXCL16	9606.ENSP00000354995	9606.ENSP00000293778	0	0	0	0	0.08	0	0	0.586	0.603
ABCG1	VCAM1	9606.ENSP00000354995	9606.ENSP00000294728	0	0	0	0	0.063	0	0	0.416	0.429
ABCG1	OLR1	9606.ENSP00000354995	9606.ENSP00000309124	0	0	0	0	0.061	0	0	0.517	0.527
ABCG1	ARL4C	9606.ENSP00000354995	9606.ENSP00000339754	0	0	0	0	0.061	0.08	0	0.435	0.47
ABCG1	PLTP	9606.ENSP00000354995	9606.ENSP00000417138	0	0	0	0	0.062	0	0	0.714	0.721
ACADL	UCP2	9606.ENSP00000233710	9606.ENSP00000312029	0	0	0	0	0	0	0	0.414	0.414
ACKR1	CCL2	9606.ENSP00000357103	9606.ENSP00000225831	0	0	0	0	0	0.379	0	0.707	0.81
ACKR1	CCL21	9606.ENSP00000357103	9606.ENSP00000259607	0	0	0	0	0.152	0	0	0.471	0.532
ACKR1	VWF	9606.ENSP00000357103	9606.ENSP00000261405	0	0	0	0	0.326	0	0	0.157	0.407
ACKR1	CCRL2	9606.ENSP00000357103	9606.ENSP00000349967	0	0	0	0	0	0	0	0.487	0.487
ACKR1	CXCR4	9606.ENSP00000357103	9606.ENSP00000386884	0	0	0	0	0	0	0	0.444	0.444
ACKR1	CXCL12	9606.ENSP00000357103	9606.ENSP00000379140	0	0	0	0	0.076	0	0	0.43	0.45
ACKR1	CCL8	9606.ENSP00000357103	9606.ENSP00000378118	0	0	0	0	0	0.313	0	0.236	0.452
ACKR1	CCL5	9606.ENSP00000357103	9606.ENSP00000474412	0	0	0	0	0	0.379	0	0.53	0.695
ACP5	TYROBP	9606.ENSP00000468767	9606.ENSP00000262629	0	0	0	0	0.305	0	0	0.418	0.578
ACP5	IRF8	9606.ENSP00000468767	9606.ENSP00000268638	0	0	0	0	0.189	0	0	0.314	0.419
ACP5	CSF1R	9606.ENSP00000468767	9606.ENSP00000286301	0	0	0	0	0.183	0	0	0.584	0.645
ACP5	RNASE6	9606.ENSP00000468767	9606.ENSP00000302046	0	0	0	0	0.298	0	0	0.192	0.409
ACP5	PTGS2	9606.ENSP00000468767	9606.ENSP00000356438	0	0	0	0	0.087	0	0	0.384	0.413
ACP5	RUNX2	9606.ENSP00000468767	9606.ENSP00000360493	0	0	0	0	0	0	0	0.7	0.7
ACP5	MMP9	9606.ENSP00000468767	9606.ENSP00000361405	0	0	0	0	0.214	0	0	0.669	0.728
ACP5	TREM2	9606.ENSP00000468767	9606.ENSP00000362205	0	0	0	0	0.141	0	0	0.356	0.423
ACP5	SPP1	9606.ENSP00000468767	9606.ENSP00000378517	0	0	0	0	0.061	0.454	0	0.67	0.816
ACP5	PTPRC	9606.ENSP00000468767	9606.ENSP00000411355	0	0	0	0	0.139	0	0	0.35	0.417
ACP5	ITGAM	9606.ENSP00000468767	9606.ENSP00000441691	0	0	0	0	0.187	0	0	0.445	0.529
ACTN2	VWF	9606.ENSP00000443495	9606.ENSP00000261405	0	0	0	0	0.117	0.17	0.9	0.11	0.926
ACTN2	FERMT3	9606.ENSP00000443495	9606.ENSP00000279227	0	0	0	0	0	0.131	0.9	0.1	0.914
ACTN2	SORBS1	9606.ENSP00000443495	9606.ENSP00000360293	0	0	0	0	0.139	0.085	0	0.394	0.481
ACTN2	MMRN1	9606.ENSP00000443495	9606.ENSP00000378431	0	0	0	0	0	0	0.9	0.081	0.904
ACTN2	ITGB2	9606.ENSP00000443495	9606.ENSP00000380948	0	0	0	0	0.062	0.26	0	0.215	0.407
ACTN2	SERPINA1	9606.ENSP00000443495	9606.ENSP00000416066	0	0	0	0	0.062	0	0.9	0.064	0.904
ADAMDEC1	C1QC	9606.ENSP00000256412	9606.ENSP00000363770	0	0	0	0	0.297	0	0	0.227	0.433
ADAMDEC1	SLAMF8	9606.ENSP00000256412	9606.ENSP00000289707	0	0	0	0	0.323	0	0	0.316	0.517
ADAP2	EVI2A	9606.ENSP00000329468	9606.ENSP00000247270	0	0	0	0	0.07	0	0	0.535	0.549
ADAP2	CYTH4	9606.ENSP00000329468	9606.ENSP00000248901	0	0	0	0	0.233	0	0	0.287	0.43
ADAP2	TYROBP	9606.ENSP00000329468	9606.ENSP00000262629	0	0	0	0	0.608	0	0	0	0.608
ADAP2	CSF1R	9606.ENSP00000329468	9606.ENSP00000286301	0	0	0	0	0.739	0	0	0.058	0.743
ADAP2	CD14	9606.ENSP00000329468	9606.ENSP00000304236	0	0	0	0	0.55	0	0	0	0.55
ADAP2	C1QB	9606.ENSP00000329468	9606.ENSP00000313967	0	0	0	0	0.569	0	0	0.107	0.598
ADAP2	EVI2B	9606.ENSP00000329468	9606.ENSP00000333779	0	0	0	0	0.076	0	0	0.39	0.412
ADAP2	LILRB2	9606.ENSP00000329468	9606.ENSP00000375629	0	0	0	0	0.57	0	0	0.087	0.59
ADAP2	MS4A6A	9606.ENSP00000329468	9606.ENSP00000392770	0	0	0	0	0.541	0	0	0.158	0.597
ADAP2	C1QA	9606.ENSP00000329468	9606.ENSP00000363773	0	0	0	0	0.616	0	0	0.124	0.649
ADARB1	CECR1	9606.ENSP00000353920	9606.ENSP00000382731	0	0	0	0	0	0	0	0.456	0.456
ADARB1	AMPD3	9606.ENSP00000353920	9606.ENSP00000379802	0	0	0	0	0	0	0	0.761	0.761
ADRA2A	CCL21	9606.ENSP00000280155	9606.ENSP00000259607	0	0	0	0	0.069	0.05	0.9	0	0.903
ADRA2A	CXCL2	9606.ENSP00000280155	9606.ENSP00000427279	0	0	0	0	0	0	0.9	0.041	0.9
ADRA2A	CXCL16	9606.ENSP00000280155	9606.ENSP00000293778	0	0	0	0	0	0	0.9	0	0.9
ADRA2A	GPR183	9606.ENSP00000280155	9606.ENSP00000365596	0	0	0	0.574	0	0	0.9	0	0.9
ADRA2A	CX3CR1	9606.ENSP00000280155	9606.ENSP00000351059	0	0	0	0.565	0	0	0.9	0.073	0.901
ADRA2A	C3AR1	9606.ENSP00000280155	9606.ENSP00000302079	0	0	0	0.556	0	0	0.9	0.106	0.903
ADRA2A	CXCR4	9606.ENSP00000280155	9606.ENSP00000386884	0	0	0	0.572	0	0	0.9	0.162	0.905
ADRA2A	CCL5	9606.ENSP00000280155	9606.ENSP00000474412	0	0	0	0	0	0.05	0.9	0.094	0.906
ADRA2A	C5AR1	9606.ENSP00000280155	9606.ENSP00000347197	0	0	0	0	0	0	0.9	0.106	0.906
ADRA2A	FPR3	9606.ENSP00000280155	9606.ENSP00000341821	0	0	0	0	0	0	0.9	0.116	0.907
ADRA2A	CCL4	9606.ENSP00000280155	9606.ENSP00000482259	0	0	0	0	0	0.124	0.9	0.046	0.909
ADRA2A	CXCL12	9606.ENSP00000280155	9606.ENSP00000379140	0	0	0	0	0.124	0.162	0.9	0.09	0.924
AIF1	CD74	9606.ENSP00000365227	9606.ENSP00000009530	0	0	0	0	0.336	0	0	0.313	0.524
AIF1	LCP2	9606.ENSP00000365227	9606.ENSP00000046794	0	0	0	0	0.494	0	0	0.057	0.502
AIF1	CCL2	9606.ENSP00000365227	9606.ENSP00000225831	0	0	0	0	0	0	0	0.658	0.658
AIF1	IL10RA	9606.ENSP00000365227	9606.ENSP00000227752	0	0	0	0	0.338	0	0	0.19	0.44
AIF1	APOE	9606.ENSP00000365227	9606.ENSP00000252486	0	0	0	0	0	0	0	0.428	0.428
AIF1	DOCK2	9606.ENSP00000365227	9606.ENSP00000256935	0	0	0	0	0.333	0	0	0.138	0.4
AIF1	TLR2	9606.ENSP00000365227	9606.ENSP00000260010	0	0	0	0	0.213	0.053	0	0.517	0.608
AIF1	MSR1	9606.ENSP00000365227	9606.ENSP00000262101	0	0	0	0	0.076	0	0	0.442	0.462
AIF1	TYROBP	9606.ENSP00000365227	9606.ENSP00000262629	0	0	0	0	0.531	0	0	0.424	0.718
AIF1	ICAM1	9606.ENSP00000365227	9606.ENSP00000264832	0	0	0	0	0.065	0	0	0.4	0.415
AIF1	IRF8	9606.ENSP00000365227	9606.ENSP00000268638	0	0	0	0	0.338	0	0	0.292	0.511
AIF1	CD53	9606.ENSP00000365227	9606.ENSP00000271324	0	0	0	0	0.473	0	0	0.087	0.498
AIF1	FCGR2A	9606.ENSP00000365227	9606.ENSP00000271450	0	0	0	0	0.214	0	0	0.446	0.545
AIF1	CSF1R	9606.ENSP00000365227	9606.ENSP00000286301	0	0	0	0	0.272	0	0	0.534	0.646
AIF1	FCER1G	9606.ENSP00000365227	9606.ENSP00000289902	0	0	0	0	0.344	0	0	0.167	0.43
AIF1	LAPTM5	9606.ENSP00000365227	9606.ENSP00000294507	0	0	0	0	0.419	0	0	0.058	0.429
AIF1	RNASE6	9606.ENSP00000365227	9606.ENSP00000302046	0	0	0	0	0.494	0	0	0	0.493
AIF1	C3AR1	9606.ENSP00000365227	9606.ENSP00000302079	0	0	0	0	0.332	0	0	0.188	0.434
AIF1	TLR8	9606.ENSP00000365227	9606.ENSP00000312082	0	0	0	0	0.351	0.053	0	0.349	0.564
AIF1	C1QB	9606.ENSP00000365227	9606.ENSP00000313967	0	0	0	0	0.224	0	0	0.325	0.453
AIF1	CD86	9606.ENSP00000365227	9606.ENSP00000332049	0	0	0	0	0.371	0	0	0.472	0.653
AIF1	MS4A4A	9606.ENSP00000365227	9606.ENSP00000338648	0	0	0	0	0.411	0	0	0.163	0.486
AIF1	MYO1F	9606.ENSP00000365227	9606.ENSP00000344871	0	0	0	0	0.213	0.292	0	0.109	0.46
AIF1	SASH3	9606.ENSP00000365227	9606.ENSP00000349359	0	0	0	0	0.401	0	0	0.043	0.402
AIF1	CX3CR1	9606.ENSP00000365227	9606.ENSP00000351059	0	0	0	0	0.214	0	0	0.706	0.759
AIF1	FCGR2B	9606.ENSP00000365227	9606.ENSP00000351497	0	0	0	0	0.215	0	0	0.473	0.568
AIF1	CD300A	9606.ENSP00000365227	9606.ENSP00000353259	0	0	0	0	0.443	0	0	0.058	0.452
AIF1	MPEG1	9606.ENSP00000365227	9606.ENSP00000354335	0	0	0	0	0.337	0	0	0.145	0.408
AIF1	PTGS2	9606.ENSP00000365227	9606.ENSP00000356438	0	0	0	0	0.066	0	0	0.542	0.553
AIF1	SGK1	9606.ENSP00000365227	9606.ENSP00000356832	0	0	0	0	0.062	0.084	0	0.437	0.474
AIF1	MNDA	9606.ENSP00000365227	9606.ENSP00000357123	0	0	0	0	0.474	0	0	0.052	0.48
AIF1	CTSS	9606.ENSP00000365227	9606.ENSP00000357981	0	0	0	0	0.214	0.109	0	0.251	0.429
AIF1	MMP9	9606.ENSP00000365227	9606.ENSP00000361405	0	0	0	0	0.152	0	0	0.44	0.504
AIF1	TREM2	9606.ENSP00000365227	9606.ENSP00000362205	0	0	0	0	0.141	0	0	0.655	0.69
AIF1	C1QC	9606.ENSP00000365227	9606.ENSP00000363770	0	0	0	0	0.213	0	0	0.31	0.433
AIF1	C1QA	9606.ENSP00000365227	9606.ENSP00000363773	0	0	0	0	0.312	0	0	0.325	0.515
AIF1	CLEC5A	9606.ENSP00000365227	9606.ENSP00000449999	0	0	0	0	0.298	0.187	0	0.058	0.415
AIF1	CCL4	9606.ENSP00000365227	9606.ENSP00000482259	0	0	0	0	0.2	0	0	0.319	0.431
AIF1	HCK	9606.ENSP00000365227	9606.ENSP00000444986	0	0	0	0	0.365	0.125	0	0.074	0.44
AIF1	CCL5	9606.ENSP00000365227	9606.ENSP00000474412	0	0	0	0	0.096	0	0	0.443	0.474
AIF1	PARVG	9606.ENSP00000365227	9606.ENSP00000391583	0	0	0	0	0.447	0	0	0.089	0.474
AIF1	ITGB2	9606.ENSP00000365227	9606.ENSP00000380948	0	0	0	0	0.368	0	0	0.213	0.481
AIF1	LY86	9606.ENSP00000365227	9606.ENSP00000369286	0	0	0	0	0.499	0	0	0.147	0.554
AIF1	TMEM119	9606.ENSP00000365227	9606.ENSP00000376553	0	0	0	0	0	0	0	0.571	0.571
AIF1	LCP1	9606.ENSP00000365227	9606.ENSP00000381581	0	0	0	0	0.319	0.437	0	0.436	0.765
AIF1	PTPRC	9606.ENSP00000365227	9606.ENSP00000411355	0	0	0	0	0.338	0.078	0	0.669	0.78
AIF1	ITGAM	9606.ENSP00000365227	9606.ENSP00000441691	0	0	0	0	0.34	0	0	0.739	0.82
ALOX5	CCL2	9606.ENSP00000363512	9606.ENSP00000225831	0	0	0	0	0	0	0	0.446	0.446
ALOX5	TLR2	9606.ENSP00000363512	9606.ENSP00000260010	0	0	0	0	0.336	0	0	0.354	0.552
ALOX5	COTL1	9606.ENSP00000363512	9606.ENSP00000262428	0	0	0	0	0	0.379	0	0.958	0.972
ALOX5	TYROBP	9606.ENSP00000363512	9606.ENSP00000262629	0	0	0	0	0.553	0	0	0	0.553
ALOX5	ICAM1	9606.ENSP00000363512	9606.ENSP00000264832	0	0	0	0	0.06	0	0	0.4	0.411
ALOX5	CD14	9606.ENSP00000363512	9606.ENSP00000304236	0	0	0	0	0.426	0	0	0.135	0.482
ALOX5	TLR8	9606.ENSP00000363512	9606.ENSP00000312082	0	0	0	0	0.333	0	0	0.21	0.45
ALOX5	CD86	9606.ENSP00000363512	9606.ENSP00000332049	0	0	0	0	0.33	0	0	0.151	0.406
ALOX5	PTGS1	9606.ENSP00000363512	9606.ENSP00000354612	0	0	0	0	0.095	0	0.9	0.728	0.973
ALOX5	PTGS2	9606.ENSP00000363512	9606.ENSP00000356438	0	0	0	0	0.08	0	0.9	0.758	0.975
ALOX5	NCF2	9606.ENSP00000363512	9606.ENSP00000356505	0	0	0	0	0.319	0	0	0.21	0.439
ALOX5	MNDA	9606.ENSP00000363512	9606.ENSP00000357123	0	0	0	0	0.419	0	0	0.053	0.426
ALOX5	MMP9	9606.ENSP00000363512	9606.ENSP00000361405	0	0	0	0	0.159	0	0	0.423	0.494
ALOX5	SYK	9606.ENSP00000363512	9606.ENSP00000364907	0	0	0	0	0.253	0	0	0.245	0.411
ALOX5	CXCL2	9606.ENSP00000363512	9606.ENSP00000427279	0	0	0	0	0	0	0	0.5	0.499
ALOX5	ITGB2	9606.ENSP00000363512	9606.ENSP00000380948	0	0	0	0	0.548	0	0	0.189	0.617
ALOX5	LILRB2	9606.ENSP00000363512	9606.ENSP00000375629	0	0	0	0	0.615	0	0	0.073	0.627
ALOX5	ITGAM	9606.ENSP00000363512	9606.ENSP00000441691	0	0	0	0	0.523	0	0	0.359	0.681
ALOX5	HCK	9606.ENSP00000363512	9606.ENSP00000444986	0	0	0	0	0.535	0.313	0	0.085	0.682
ALOX5	GPX1	9606.ENSP00000363512	9606.ENSP00000407375	0	0	0	0	0	0	0.9	0.231	0.919
ALOX5	ALOX5AP	9606.ENSP00000363512	9606.ENSP00000479870	0	0	0	0	0.32	0.521	0.9	0.939	0.997
ALOX5AP	LCP2	9606.ENSP00000479870	9606.ENSP00000046794	0	0	0	0	0.569	0	0	0	0.569
ALOX5AP	TLR2	9606.ENSP00000479870	9606.ENSP00000260010	0	0	0	0	0.338	0	0	0.161	0.421
ALOX5AP	COTL1	9606.ENSP00000479870	9606.ENSP00000262428	0	0	0	0	0.088	0	0	0.642	0.659
ALOX5AP	TYROBP	9606.ENSP00000479870	9606.ENSP00000262629	0	0	0	0	0.744	0	0	0.049	0.746
ALOX5AP	CD53	9606.ENSP00000479870	9606.ENSP00000271324	0	0	0	0	0.553	0	0	0.212	0.632
ALOX5AP	FCER1G	9606.ENSP00000479870	9606.ENSP00000289902	0	0	0	0	0.483	0	0	0.125	0.528
ALOX5AP	LAPTM5	9606.ENSP00000479870	9606.ENSP00000294507	0	0	0	0	0.656	0	0	0.242	0.728
ALOX5AP	C3AR1	9606.ENSP00000479870	9606.ENSP00000302079	0	0	0	0	0.544	0	0	0.1	0.572
ALOX5AP	C1QB	9606.ENSP00000479870	9606.ENSP00000313967	0	0	0	0	0.323	0	0	0.165	0.41
ALOX5AP	EVI2B	9606.ENSP00000479870	9606.ENSP00000333779	0	0	0	0	0.534	0	0	0.046	0.537
ALOX5AP	PTGS1	9606.ENSP00000479870	9606.ENSP00000354612	0	0	0	0	0.106	0	0	0.45	0.487
ALOX5AP	PTGS2	9606.ENSP00000479870	9606.ENSP00000356438	0	0	0	0	0.085	0	0	0.474	0.498
ALOX5AP	NCF2	9606.ENSP00000479870	9606.ENSP00000356505	0	0	0	0	0.564	0	0	0.127	0.603
ALOX5AP	MNDA	9606.ENSP00000479870	9606.ENSP00000357123	0	0	0	0	0.542	0	0	0.069	0.555
ALOX5AP	CTSS	9606.ENSP00000479870	9606.ENSP00000357981	0	0	0	0	0.416	0	0	0.175	0.498
ALOX5AP	LY86	9606.ENSP00000479870	9606.ENSP00000369286	0	0	0	0	0.543	0	0	0	0.543
ALOX5AP	LILRB2	9606.ENSP00000479870	9606.ENSP00000375629	0	0	0	0	0.553	0	0	0	0.553
ALOX5AP	ITGB2	9606.ENSP00000479870	9606.ENSP00000380948	0	0	0	0	0.705	0	0	0.187	0.75
ALOX5AP	CSF2RB	9606.ENSP00000479870	9606.ENSP00000384053	0	0	0	0	0.432	0	0	0	0.432
ALOX5AP	PTPRC	9606.ENSP00000479870	9606.ENSP00000411355	0	0	0	0	0.508	0	0	0.073	0.524
ALOX5AP	ITGAM	9606.ENSP00000479870	9606.ENSP00000441691	0	0	0	0	0.541	0	0	0.286	0.658
ALOX5AP	HCK	9606.ENSP00000479870	9606.ENSP00000444986	0	0	0	0	0.555	0	0	0	0.555
ALOX5AP	CCL4	9606.ENSP00000479870	9606.ENSP00000482259	0	0	0	0	0.376	0	0	0.083	0.403
AMPD3	PDE8B	9606.ENSP00000379802	9606.ENSP00000264917	0	0	0	0	0.062	0	0.65	0.32	0.757
AMPD3	CECR1	9606.ENSP00000379802	9606.ENSP00000382731	0	0	0	0	0.082	0.05	0	0.459	0.487
AMPD3	MMP12	9606.ENSP00000379802	9606.ENSP00000458585	0	0	0	0	0	0	0	0.503	0.503
APOE	CCL2	9606.ENSP00000252486	9606.ENSP00000225831	0	0	0	0	0.065	0	0	0.674	0.682
APOE	C1QC	9606.ENSP00000252486	9606.ENSP00000363770	0	0	0	0	0.202	0	0	0.279	0.4
APOE	PTPRC	9606.ENSP00000252486	9606.ENSP00000411355	0	0	0	0	0	0	0	0.418	0.418
APOE	CYBA	9606.ENSP00000252486	9606.ENSP00000261623	0	0	0	0	0.062	0	0	0.416	0.429
APOE	TYROBP	9606.ENSP00000252486	9606.ENSP00000262629	0	0	0	0	0.062	0	0	0.418	0.43
APOE	GPX1	9606.ENSP00000252486	9606.ENSP00000407375	0	0	0	0	0.061	0	0	0.421	0.433
APOE	CXCL12	9606.ENSP00000252486	9606.ENSP00000379140	0	0	0	0	0.099	0	0	0.399	0.435
APOE	CHI3L1	9606.ENSP00000252486	9606.ENSP00000255409	0	0	0	0	0.096	0	0	0.417	0.45
APOE	CCL5	9606.ENSP00000252486	9606.ENSP00000474412	0	0	0	0	0	0	0	0.478	0.478
APOE	CX3CR1	9606.ENSP00000252486	9606.ENSP00000351059	0	0	0	0	0	0	0	0.48	0.48
APOE	VWF	9606.ENSP00000252486	9606.ENSP00000261405	0	0	0	0	0.096	0	0	0.449	0.481
APOE	ITGAM	9606.ENSP00000252486	9606.ENSP00000441691	0	0	0	0	0.061	0	0	0.48	0.491
APOE	PLAUR	9606.ENSP00000252486	9606.ENSP00000339328	0	0	0	0	0	0	0	0.514	0.514
APOE	MS4A4A	9606.ENSP00000252486	9606.ENSP00000338648	0	0	0	0	0.076	0	0	0.514	0.531
APOE	SELP	9606.ENSP00000252486	9606.ENSP00000263686	0	0	0	0	0	0	0	0.554	0.554
APOE	RUNX2	9606.ENSP00000252486	9606.ENSP00000360493	0	0	0	0	0	0	0	0.565	0.566
APOE	CSF1R	9606.ENSP00000252486	9606.ENSP00000286301	0	0	0	0	0.063	0	0	0.57	0.579
APOE	CXCL16	9606.ENSP00000252486	9606.ENSP00000293778	0	0	0	0	0	0	0	0.6	0.6
APOE	OLR1	9606.ENSP00000252486	9606.ENSP00000309124	0	0	0	0	0	0	0	0.601	0.601
APOE	MS4A6A	9606.ENSP00000252486	9606.ENSP00000392770	0	0	0	0	0	0	0	0.657	0.657
APOE	CTSB	9606.ENSP00000252486	9606.ENSP00000345672	0	0	0	0	0.062	0.379	0	0.473	0.666
APOE	ICAM1	9606.ENSP00000252486	9606.ENSP00000264832	0	0	0	0	0.061	0	0	0.661	0.668
APOE	VCAM1	9606.ENSP00000252486	9606.ENSP00000294728	0	0	0	0	0.069	0.044	0	0.731	0.74
APOE	TLR2	9606.ENSP00000252486	9606.ENSP00000260010	0	0	0	0	0	0	0	0.746	0.746
APOE	MMP9	9606.ENSP00000252486	9606.ENSP00000361405	0	0	0	0	0	0	0	0.789	0.789
APOE	TREM2	9606.ENSP00000252486	9606.ENSP00000362205	0	0	0	0	0.141	0	0	0.815	0.835
APOE	PLA2G7	9606.ENSP00000252486	9606.ENSP00000274793	0	0	0	0	0.062	0	0.72	0.488	0.854
APOE	PTGS2	9606.ENSP00000252486	9606.ENSP00000356438	0	0	0	0	0	0	0	0.89	0.89
APOE	MGAT4A	9606.ENSP00000252486	9606.ENSP00000264968	0	0	0	0	0	0	0.9	0	0.9
APOE	FAM20A	9606.ENSP00000252486	9606.ENSP00000468308	0	0	0	0	0.064	0	0.9	0	0.902
APOE	TNC	9606.ENSP00000252486	9606.ENSP00000265131	0	0	0	0	0	0	0.9	0.187	0.915
APOE	MSR1	9606.ENSP00000252486	9606.ENSP00000262101	0	0	0	0	0.061	0	0.9	0.398	0.938
APOE	CP	9606.ENSP00000252486	9606.ENSP00000264613	0	0	0	0	0.095	0	0.9	0.476	0.948
APOE	SPP1	9606.ENSP00000252486	9606.ENSP00000378517	0	0	0	0	0.153	0	0.9	0.446	0.949
APOE	SERPINA1	9606.ENSP00000252486	9606.ENSP00000416066	0	0	0	0	0.062	0	0.9	0.517	0.95
APOE	PLTP	9606.ENSP00000252486	9606.ENSP00000417138	0	0	0	0	0.138	0.379	0.72	0.797	0.965
AQP9	ITGAM	9606.ENSP00000219919	9606.ENSP00000441691	0	0	0	0	0.35	0	0	0.117	0.402
AQP9	CSF2RB	9606.ENSP00000219919	9606.ENSP00000384053	0	0	0	0	0.34	0	0	0.14	0.408
AQP9	TYROBP	9606.ENSP00000219919	9606.ENSP00000262629	0	0	0	0	0.53	0	0	0	0.53
AQP9	CD14	9606.ENSP00000219919	9606.ENSP00000304236	0	0	0	0	0.537	0	0	0	0.537
AQP9	HCK	9606.ENSP00000219919	9606.ENSP00000444986	0	0	0	0	0.552	0	0	0	0.552
AQP9	TREM1	9606.ENSP00000219919	9606.ENSP00000244709	0	0	0	0	0.54	0	0	0.099	0.567
AQP9	LILRB2	9606.ENSP00000219919	9606.ENSP00000375629	0	0	0	0	0.555	0	0	0.074	0.57
AQP9	TLR8	9606.ENSP00000219919	9606.ENSP00000312082	0	0	0	0	0.547	0.063	0	0.073	0.572
AQP9	TLR2	9606.ENSP00000219919	9606.ENSP00000260010	0	0	0	0	0.551	0.063	0	0.092	0.584
AQP9	NCF2	9606.ENSP00000219919	9606.ENSP00000356505	0	0	0	0	0.621	0	0	0.153	0.665
AQP9	MNDA	9606.ENSP00000219919	9606.ENSP00000357123	0	0	0	0	0.779	0	0	0.214	0.818
ARHGAP18	RAC2	9606.ENSP00000357131	9606.ENSP00000249071	0	0	0	0	0.062	0.162	0.9	0.074	0.917
ARHGEF3	RAC2	9606.ENSP00000341071	9606.ENSP00000249071	0	0	0	0	0.065	0.308	0.9	0.193	0.94
ARL4A	CYTH4	9606.ENSP00000379898	9606.ENSP00000248901	0	0	0	0	0	0.333	0	0.237	0.469
ARL4C	CYTH4	9606.ENSP00000339754	9606.ENSP00000248901	0	0	0	0	0	0.333	0	0.233	0.466
ATP1A2	ST8SIA4	9606.ENSP00000354490	9606.ENSP00000231461	0	0	0	0	0	0	0	0.539	0.539
BAMBI	NTN1	9606.ENSP00000364683	9606.ENSP00000173229	0	0	0	0	0	0	0	0.457	0.457
BHMT2	FOLR2	9606.ENSP00000255192	9606.ENSP00000298223	0	0	0	0	0	0	0	0.484	0.484
C1QA	CD74	9606.ENSP00000363773	9606.ENSP00000009530	0	0	0	0	0.599	0	0	0.249	0.686
C1QA	LCP2	9606.ENSP00000363773	9606.ENSP00000046794	0	0	0	0	0.462	0	0	0.108	0.499
C1QA	IL10RA	9606.ENSP00000363773	9606.ENSP00000227752	0	0	0	0	0.364	0	0	0.132	0.424
C1QA	CYTH4	9606.ENSP00000363773	9606.ENSP00000248901	0	0	0	0	0.465	0	0	0	0.465
C1QA	GIMAP4	9606.ENSP00000363773	9606.ENSP00000255945	0	0	0	0	0.546	0	0	0	0.546
C1QA	TLR2	9606.ENSP00000363773	9606.ENSP00000260010	0	0	0	0	0.256	0	0	0.249	0.417
C1QA	VWF	9606.ENSP00000363773	9606.ENSP00000261405	0	0	0	0	0.558	0	0	0.105	0.588
C1QA	TYROBP	9606.ENSP00000363773	9606.ENSP00000262629	0	0	0	0	0.897	0	0	0.363	0.932
C1QA	IRF8	9606.ENSP00000363773	9606.ENSP00000268638	0	0	0	0	0.337	0	0	0.176	0.431
C1QA	CD53	9606.ENSP00000363773	9606.ENSP00000271324	0	0	0	0	0.242	0	0	0.25	0.407
C1QA	FCGR2A	9606.ENSP00000363773	9606.ENSP00000271450	0	0	0	0	0.281	0	0	0.238	0.429
C1QA	CSF1R	9606.ENSP00000363773	9606.ENSP00000286301	0	0	0	0	0.876	0	0	0.226	0.9
C1QA	SLCO2B1	9606.ENSP00000363773	9606.ENSP00000289575	0	0	0	0	0.664	0	0	0.148	0.702
C1QA	SLAMF8	9606.ENSP00000363773	9606.ENSP00000289707	0	0	0	0	0.637	0	0	0	0.637
C1QA	FCER1G	9606.ENSP00000363773	9606.ENSP00000289902	0	0	0	0	0.571	0	0	0.399	0.731
C1QA	LAPTM5	9606.ENSP00000363773	9606.ENSP00000294507	0	0	0	0	0.485	0	0	0.353	0.653
C1QA	VCAM1	9606.ENSP00000363773	9606.ENSP00000294728	0	0	0	0	0.395	0	0	0.155	0.467
C1QA	FOLR2	9606.ENSP00000363773	9606.ENSP00000298223	0	0	0	0	0.727	0	0	0.062	0.733
C1QA	C2	9606.ENSP00000363773	9606.ENSP00000299367	0	0	0	0	0.117	0	0.9	0.17	0.92
C1QA	RNASE6	9606.ENSP00000363773	9606.ENSP00000302046	0	0	0	0	0.345	0	0	0.189	0.446
C1QA	C3AR1	9606.ENSP00000363773	9606.ENSP00000302079	0	0	0	0	0.626	0	0	0.572	0.833
C1QA	CD14	9606.ENSP00000363773	9606.ENSP00000304236	0	0	0	0	0.763	0	0	0.119	0.782
C1QA	GIMAP8	9606.ENSP00000363773	9606.ENSP00000305107	0	0	0	0	0.493	0	0	0	0.493
C1QA	TLR8	9606.ENSP00000363773	9606.ENSP00000312082	0	0	0	0	0.35	0	0	0.137	0.416
C1QA	C1QB	9606.ENSP00000363773	9606.ENSP00000313967	0	0	0.389	0.86	0.989	0.885	0.9	0.844	0.999
C1QA	CD86	9606.ENSP00000363773	9606.ENSP00000332049	0	0	0	0	0.351	0	0	0.181	0.446
C1QA	MS4A4A	9606.ENSP00000363773	9606.ENSP00000338648	0	0	0	0	0.542	0	0	0.149	0.593
C1QA	FPR3	9606.ENSP00000363773	9606.ENSP00000341821	0	0	0	0	0.527	0	0	0	0.527
C1QA	C5AR1	9606.ENSP00000363773	9606.ENSP00000347197	0	0	0	0	0.283	0	0	0.442	0.583
C1QA	FCGR2B	9606.ENSP00000363773	9606.ENSP00000351497	0	0	0	0	0.353	0	0	0.2	0.461
C1QA	MPEG1	9606.ENSP00000363773	9606.ENSP00000354335	0	0	0	0	0.56	0	0	0.093	0.584
C1QA	RGS1	9606.ENSP00000363773	9606.ENSP00000356429	0	0	0	0	0.543	0	0	0.116	0.578
C1QA	CTSS	9606.ENSP00000363773	9606.ENSP00000357981	0	0	0	0	0.632	0	0	0.39	0.766
C1QA	TREM2	9606.ENSP00000363773	9606.ENSP00000362205	0	0	0	0	0.574	0	0	0.406	0.736
C1QA	C1QC	9606.ENSP00000363773	9606.ENSP00000363770	0	0	0.397	0.825	0.954	0.379	0.9	0.763	0.997
C1QA	CCL4	9606.ENSP00000363773	9606.ENSP00000482259	0	0	0	0	0.341	0	0	0.213	0.46
C1QA	CSF2RB	9606.ENSP00000363773	9606.ENSP00000384053	0	0	0	0	0.459	0	0	0.055	0.467
C1QA	CCL8	9606.ENSP00000363773	9606.ENSP00000378118	0	0	0	0	0.406	0	0	0.162	0.48
C1QA	ITGAM	9606.ENSP00000363773	9606.ENSP00000441691	0	0	0	0	0.313	0	0	0.328	0.519
C1QA	HCK	9606.ENSP00000363773	9606.ENSP00000444986	0	0	0	0	0.509	0	0	0.094	0.536
C1QA	TMEM176A	9606.ENSP00000363773	9606.ENSP00000417626	0	0	0	0	0.546	0	0	0.041	0.546
C1QA	TMEM176B	9606.ENSP00000363773	9606.ENSP00000410269	0	0	0	0	0.546	0	0	0.132	0.589
C1QA	PTPRC	9606.ENSP00000363773	9606.ENSP00000411355	0	0	0	0	0.441	0	0	0.296	0.59
C1QA	CCL18	9606.ENSP00000363773	9606.ENSP00000479955	0	0	0	0	0.594	0	0	0.121	0.628
C1QA	RNASE1	9606.ENSP00000363773	9606.ENSP00000381057	0	0	0	0	0.652	0	0	0	0.652
C1QA	LILRB2	9606.ENSP00000363773	9606.ENSP00000375629	0	0	0	0	0.678	0	0	0.07	0.688
C1QA	MS4A6A	9606.ENSP00000363773	9606.ENSP00000392770	0	0	0	0	0.68	0	0	0.138	0.713
C1QA	LY86	9606.ENSP00000363773	9606.ENSP00000369286	0	0	0	0	0.624	0	0	0.431	0.777
C1QA	ITGB2	9606.ENSP00000363773	9606.ENSP00000380948	0	0	0	0	0.652	0	0	0.43	0.793
C1QB	CD74	9606.ENSP00000313967	9606.ENSP00000009530	0	0	0	0	0.435	0	0	0.377	0.633
C1QB	LCP2	9606.ENSP00000313967	9606.ENSP00000046794	0	0	0	0	0.53	0	0	0.166	0.592
C1QB	IL10RA	9606.ENSP00000313967	9606.ENSP00000227752	0	0	0	0	0.321	0	0	0.166	0.41
C1QB	CYTH4	9606.ENSP00000313967	9606.ENSP00000248901	0	0	0	0	0.54	0	0	0	0.54
C1QB	GIMAP4	9606.ENSP00000313967	9606.ENSP00000255945	0	0	0	0	0.553	0	0	0.088	0.574
C1QB	DOCK2	9606.ENSP00000313967	9606.ENSP00000256935	0	0	0	0	0.197	0	0	0.283	0.4
C1QB	TLR2	9606.ENSP00000313967	9606.ENSP00000260010	0	0	0	0	0.229	0	0	0.284	0.425
C1QB	VWF	9606.ENSP00000313967	9606.ENSP00000261405	0	0	0	0	0.562	0	0	0.125	0.6
C1QB	TYROBP	9606.ENSP00000313967	9606.ENSP00000262629	0	0	0	0	0.827	0	0	0.39	0.89
C1QB	IRF8	9606.ENSP00000313967	9606.ENSP00000268638	0	0	0	0	0.268	0	0	0.552	0.658
C1QB	CD53	9606.ENSP00000313967	9606.ENSP00000271324	0	0	0	0	0.222	0	0	0.354	0.475
C1QB	FCGR2A	9606.ENSP00000313967	9606.ENSP00000271450	0	0	0	0	0.365	0	0	0.214	0.48
C1QB	LY96	9606.ENSP00000313967	9606.ENSP00000284818	0	0	0	0	0.123	0	0	0.386	0.439
C1QB	CSF1R	9606.ENSP00000313967	9606.ENSP00000286301	0	0	0	0	0.896	0	0	0.198	0.913
C1QB	SLCO2B1	9606.ENSP00000313967	9606.ENSP00000289575	0	0	0	0	0.684	0	0	0.212	0.74
C1QB	SLAMF8	9606.ENSP00000313967	9606.ENSP00000289707	0	0	0	0	0.682	0	0	0	0.682
C1QB	FCER1G	9606.ENSP00000313967	9606.ENSP00000289902	0	0	0	0	0.647	0	0	0.372	0.768
C1QB	LAPTM5	9606.ENSP00000313967	9606.ENSP00000294507	0	0	0	0	0.62	0	0	0.437	0.777
C1QB	VCAM1	9606.ENSP00000313967	9606.ENSP00000294728	0	0	0	0	0.532	0	0	0.165	0.592
C1QB	FOLR2	9606.ENSP00000313967	9606.ENSP00000298223	0	0	0	0	0.606	0	0	0	0.606
C1QB	C2	9606.ENSP00000313967	9606.ENSP00000299367	0	0	0	0	0.117	0	0.9	0.297	0.932
C1QB	C3AR1	9606.ENSP00000313967	9606.ENSP00000302079	0	0	0	0	0.648	0	0	0.591	0.85
C1QB	CD14	9606.ENSP00000313967	9606.ENSP00000304236	0	0	0	0	0.629	0	0	0.069	0.64
C1QB	TLR8	9606.ENSP00000313967	9606.ENSP00000312082	0	0	0	0	0.312	0	0	0.197	0.424
C1QB	CD86	9606.ENSP00000313967	9606.ENSP00000332049	0	0	0	0	0.318	0	0	0.159	0.402
C1QB	HLA-DMB	9606.ENSP00000313967	9606.ENSP00000398890	0	0	0	0	0.264	0	0	0.257	0.43
C1QB	CCL4	9606.ENSP00000313967	9606.ENSP00000482259	0	0	0	0	0.324	0	0	0.246	0.469
C1QB	FCGR2B	9606.ENSP00000313967	9606.ENSP00000351497	0	0	0	0	0.299	0	0	0.311	0.496
C1QB	CCL8	9606.ENSP00000313967	9606.ENSP00000378118	0	0	0	0	0.409	0	0	0.186	0.498
C1QB	IL2RG	9606.ENSP00000313967	9606.ENSP00000363318	0	0	0	0	0.473	0	0	0.124	0.519
C1QB	TNFSF13B	9606.ENSP00000313967	9606.ENSP00000365048	0	0	0	0	0.162	0	0	0.463	0.531
C1QB	FPR3	9606.ENSP00000313967	9606.ENSP00000341821	0	0	0	0	0.533	0	0	0.052	0.538
C1QB	TMEM176A	9606.ENSP00000313967	9606.ENSP00000417626	0	0	0	0	0.543	0	0	0	0.543
C1QB	TMEM176B	9606.ENSP00000313967	9606.ENSP00000410269	0	0	0	0	0.536	0	0	0.088	0.559
C1QB	LILRB2	9606.ENSP00000313967	9606.ENSP00000375629	0	0	0	0	0.558	0	0	0.079	0.576
C1QB	MS4A4A	9606.ENSP00000313967	9606.ENSP00000338648	0	0	0	0	0.532	0	0	0.135	0.577
C1QB	PTPRC	9606.ENSP00000313967	9606.ENSP00000411355	0	0	0	0	0.486	0	0	0.214	0.579
C1QB	RGS1	9606.ENSP00000313967	9606.ENSP00000356429	0	0	0	0	0.545	0	0	0.153	0.598
C1QB	CSF2RB	9606.ENSP00000313967	9606.ENSP00000384053	0	0	0	0	0.557	0	0	0.16	0.612
C1QB	RNASE1	9606.ENSP00000313967	9606.ENSP00000381057	0	0	0	0	0.632	0	0	0	0.632
C1QB	C5AR1	9606.ENSP00000313967	9606.ENSP00000347197	0	0	0	0	0.384	0	0	0.455	0.65
C1QB	CCL18	9606.ENSP00000313967	9606.ENSP00000479955	0	0	0	0	0.598	0	0	0.205	0.667
C1QB	MS4A6A	9606.ENSP00000313967	9606.ENSP00000392770	0	0	0	0	0.643	0	0	0.157	0.687
C1QB	TREM2	9606.ENSP00000313967	9606.ENSP00000362205	0	0	0	0	0.596	0	0	0.322	0.715
C1QB	MPEG1	9606.ENSP00000313967	9606.ENSP00000354335	0	0	0	0	0.66	0	0	0.314	0.756
C1QB	ITGB2	9606.ENSP00000313967	9606.ENSP00000380948	0	0	0	0	0.653	0	0	0.35	0.765
C1QB	LY86	9606.ENSP00000313967	9606.ENSP00000369286	0	0	0	0	0.74	0	0	0.468	0.856
C1QB	CTSS	9606.ENSP00000313967	9606.ENSP00000357981	0	0	0	0	0.848	0	0	0.444	0.912
C1QB	C1QC	9606.ENSP00000313967	9606.ENSP00000363770	0	0	0.426	0.927	0.989	0.454	0.9	0.893	0.999
C1QC	CD74	9606.ENSP00000363770	9606.ENSP00000009530	0	0	0	0	0.376	0	0	0.379	0.596
C1QC	LCP2	9606.ENSP00000363770	9606.ENSP00000046794	0	0	0	0	0.434	0	0	0.095	0.466
C1QC	CYTH4	9606.ENSP00000363770	9606.ENSP00000248901	0	0	0	0	0.431	0	0	0	0.431
C1QC	GIMAP4	9606.ENSP00000363770	9606.ENSP00000255945	0	0	0	0	0.486	0	0	0	0.485
C1QC	DOCK2	9606.ENSP00000363770	9606.ENSP00000256935	0	0	0	0	0.091	0	0	0.399	0.43
C1QC	VWF	9606.ENSP00000363770	9606.ENSP00000261405	0	0	0	0	0.426	0	0	0.132	0.481
C1QC	TYROBP	9606.ENSP00000363770	9606.ENSP00000262629	0	0	0	0	0.85	0	0	0.334	0.895
C1QC	IRF8	9606.ENSP00000363770	9606.ENSP00000268638	0	0	0	0	0.251	0	0	0.257	0.42
C1QC	FCGR2A	9606.ENSP00000363770	9606.ENSP00000271450	0	0	0	0	0.382	0	0	0.175	0.469
C1QC	CSF1R	9606.ENSP00000363770	9606.ENSP00000286301	0	0	0	0	0.819	0	0	0.153	0.84
C1QC	SLCO2B1	9606.ENSP00000363770	9606.ENSP00000289575	0	0	0	0	0.552	0	0	0.234	0.642
C1QC	SLAMF8	9606.ENSP00000363770	9606.ENSP00000289707	0	0	0	0	0.562	0	0	0	0.562
C1QC	FCER1G	9606.ENSP00000363770	9606.ENSP00000289902	0	0	0	0	0.36	0	0	0.23	0.486
C1QC	LAPTM5	9606.ENSP00000363770	9606.ENSP00000294507	0	0	0	0	0.485	0	0	0.353	0.652
C1QC	VCAM1	9606.ENSP00000363770	9606.ENSP00000294728	0	0	0	0	0.417	0	0	0.114	0.462
C1QC	FOLR2	9606.ENSP00000363770	9606.ENSP00000298223	0	0	0	0	0.605	0	0	0.162	0.655
C1QC	C2	9606.ENSP00000363770	9606.ENSP00000299367	0	0	0	0	0.116	0	0.9	0.348	0.937
C1QC	C3AR1	9606.ENSP00000363770	9606.ENSP00000302079	0	0	0	0	0.467	0	0	0.523	0.735
C1QC	CD14	9606.ENSP00000363770	9606.ENSP00000304236	0	0	0	0	0.563	0	0	0.105	0.593
C1QC	MS4A4A	9606.ENSP00000363770	9606.ENSP00000338648	0	0	0	0	0.397	0	0	0.081	0.422
C1QC	FPR3	9606.ENSP00000363770	9606.ENSP00000341821	0	0	0	0	0.537	0	0	0.064	0.548
C1QC	C5AR1	9606.ENSP00000363770	9606.ENSP00000347197	0	0	0	0	0.287	0	0	0.358	0.522
C1QC	FCGR2B	9606.ENSP00000363770	9606.ENSP00000351497	0	0	0	0	0.325	0	0	0.244	0.468
C1QC	MPEG1	9606.ENSP00000363770	9606.ENSP00000354335	0	0	0	0	0.531	0	0	0.267	0.641
C1QC	CTSS	9606.ENSP00000363770	9606.ENSP00000357981	0	0	0	0	0.676	0	0	0.412	0.801
C1QC	TREM2	9606.ENSP00000363770	9606.ENSP00000362205	0	0	0	0	0.581	0	0	0.416	0.745
C1QC	TNFSF13B	9606.ENSP00000363770	9606.ENSP00000365048	0	0	0	0	0.138	0	0	0.339	0.406
C1QC	CCL4	9606.ENSP00000363770	9606.ENSP00000482259	0	0	0	0	0.287	0	0	0.202	0.407
C1QC	CCL8	9606.ENSP00000363770	9606.ENSP00000378118	0	0	0	0	0.381	0	0	0.138	0.444
C1QC	CSF2RB	9606.ENSP00000363770	9606.ENSP00000384053	0	0	0	0	0.417	0	0	0.111	0.459
C1QC	TMEM176A	9606.ENSP00000363770	9606.ENSP00000417626	0	0	0	0	0.485	0	0	0.043	0.486
C1QC	PTPRC	9606.ENSP00000363770	9606.ENSP00000411355	0	0	0	0	0.42	0	0	0.211	0.523
C1QC	TMEM176B	9606.ENSP00000363770	9606.ENSP00000410269	0	0	0	0	0.544	0	0	0	0.544
C1QC	FCGBP	9606.ENSP00000363770	9606.ENSP00000481056	0	0	0	0	0.212	0	0	0.466	0.561
C1QC	RNASE1	9606.ENSP00000363770	9606.ENSP00000381057	0	0	0	0	0.563	0	0	0.056	0.569
C1QC	MS4A6A	9606.ENSP00000363770	9606.ENSP00000392770	0	0	0	0	0.541	0	0	0.14	0.588
C1QC	CCL18	9606.ENSP00000363770	9606.ENSP00000479955	0	0	0	0	0.58	0	0	0.187	0.644
C1QC	ITGB2	9606.ENSP00000363770	9606.ENSP00000380948	0	0	0	0	0.46	0	0	0.459	0.695
C1QC	LY86	9606.ENSP00000363770	9606.ENSP00000369286	0	0	0	0	0.585	0	0	0.348	0.718
C2	CX3CR1	9606.ENSP00000299367	9606.ENSP00000351059	0	0	0	0	0	0	0	0.4	0.4
C2	C3AR1	9606.ENSP00000299367	9606.ENSP00000302079	0	0	0	0	0.097	0	0	0.422	0.456
C2	C5AR1	9606.ENSP00000299367	9606.ENSP00000347197	0	0	0	0	0.09	0	0	0.447	0.475
C3AR1	LCP2	9606.ENSP00000302079	9606.ENSP00000046794	0	0	0	0	0.527	0	0	0	0.527
C3AR1	CCL2	9606.ENSP00000302079	9606.ENSP00000225831	0	0	0	0	0.098	0	0	0.395	0.431
C3AR1	IL10RA	9606.ENSP00000302079	9606.ENSP00000227752	0	0	0	0	0.307	0	0	0.186	0.412
C3AR1	TREM1	9606.ENSP00000302079	9606.ENSP00000244709	0	0	0	0	0.43	0	0	0.212	0.532
C3AR1	CYTH4	9606.ENSP00000302079	9606.ENSP00000248901	0	0	0	0	0.444	0	0	0	0.444
C3AR1	DOCK2	9606.ENSP00000302079	9606.ENSP00000256935	0	0	0	0	0.293	0	0	0.244	0.443
C3AR1	CCL21	9606.ENSP00000302079	9606.ENSP00000259607	0	0	0	0	0.083	0	0.9	0	0.904
C3AR1	TLR2	9606.ENSP00000302079	9606.ENSP00000260010	0	0	0	0	0.308	0	0	0.421	0.582
C3AR1	CYBA	9606.ENSP00000302079	9606.ENSP00000261623	0	0	0	0	0.097	0	0.9	0.115	0.913
C3AR1	MSR1	9606.ENSP00000302079	9606.ENSP00000262101	0	0	0	0	0.369	0	0	0.121	0.422
C3AR1	TYROBP	9606.ENSP00000302079	9606.ENSP00000262629	0	0	0	0	0.568	0	0	0.213	0.646
C3AR1	VAMP8	9606.ENSP00000302079	9606.ENSP00000263864	0	0	0	0	0.077	0	0.9	0	0.903
C3AR1	CD53	9606.ENSP00000302079	9606.ENSP00000271324	0	0	0	0	0.336	0	0.9	0.167	0.939
C3AR1	FCGR2A	9606.ENSP00000302079	9606.ENSP00000271450	0	0	0	0	0.289	0	0	0.268	0.458
C3AR1	CSF1R	9606.ENSP00000302079	9606.ENSP00000286301	0	0	0	0	0.63	0	0	0.243	0.708
C3AR1	SLAMF8	9606.ENSP00000302079	9606.ENSP00000289707	0	0	0	0	0.52	0	0	0	0.52
C3AR1	FCER1G	9606.ENSP00000302079	9606.ENSP00000289902	0	0	0	0	0.569	0	0	0.38	0.721
C3AR1	CXCL16	9606.ENSP00000302079	9606.ENSP00000293778	0	0	0	0	0.118	0	0.9	0.14	0.917
C3AR1	LAPTM5	9606.ENSP00000302079	9606.ENSP00000294507	0	0	0	0	0.543	0	0	0.046	0.545
C3AR1	VCAM1	9606.ENSP00000302079	9606.ENSP00000294728	0	0	0	0	0.429	0	0	0.168	0.504
C3AR1	MS4A6A	9606.ENSP00000302079	9606.ENSP00000392770	0	0	0	0	0.329	0	0	0.148	0.404
C3AR1	NCF2	9606.ENSP00000302079	9606.ENSP00000356505	0	0	0	0	0.355	0	0	0.12	0.408
C3AR1	CCRL2	9606.ENSP00000302079	9606.ENSP00000349967	0	0	0	0	0.277	0	0	0.27	0.45
C3AR1	MS4A4A	9606.ENSP00000302079	9606.ENSP00000338648	0	0	0	0	0.411	0	0	0.122	0.46
C3AR1	FCGR2B	9606.ENSP00000302079	9606.ENSP00000351497	0	0	0	0	0.231	0	0	0.329	0.462
C3AR1	TREM2	9606.ENSP00000302079	9606.ENSP00000362205	0	0	0	0	0.341	0	0	0.224	0.466
C3AR1	PTPRC	9606.ENSP00000302079	9606.ENSP00000411355	0	0	0	0	0.325	0	0	0.257	0.477
C3AR1	HAVCR2	9606.ENSP00000302079	9606.ENSP00000312002	0	0	0	0	0.205	0	0	0.38	0.486
C3AR1	LILRB2	9606.ENSP00000302079	9606.ENSP00000375629	0	0	0	0	0.5	0	0	0.041	0.499
C3AR1	HCK	9606.ENSP00000302079	9606.ENSP00000444986	0	0	0	0	0.489	0	0	0.093	0.517
C3AR1	MPEG1	9606.ENSP00000302079	9606.ENSP00000354335	0	0	0	0	0.538	0	0	0.074	0.554
C3AR1	CD14	9606.ENSP00000302079	9606.ENSP00000304236	0	0	0	0	0.543	0	0	0.067	0.555
C3AR1	CTSS	9606.ENSP00000302079	9606.ENSP00000357981	0	0	0	0	0.425	0	0	0.266	0.56
C3AR1	CSF2RB	9606.ENSP00000302079	9606.ENSP00000384053	0	0	0	0	0.554	0	0	0.084	0.574
C3AR1	TLR8	9606.ENSP00000302079	9606.ENSP00000312082	0	0	0	0	0.375	0	0	0.348	0.575
C3AR1	LY86	9606.ENSP00000302079	9606.ENSP00000369286	0	0	0	0	0.569	0	0	0.118	0.604
C3AR1	CD86	9606.ENSP00000302079	9606.ENSP00000332049	0	0	0	0	0.428	0	0	0.557	0.736
C3AR1	SLC2A5	9606.ENSP00000302079	9606.ENSP00000366641	0	0	0	0	0.064	0	0.9	0	0.902
C3AR1	PLAUR	9606.ENSP00000302079	9606.ENSP00000339328	0	0	0	0	0.088	0	0.9	0.047	0.905
C3AR1	OLR1	9606.ENSP00000302079	9606.ENSP00000309124	0	0	0	0	0.095	0	0.9	0.055	0.907
C3AR1	PTPRJ	9606.ENSP00000302079	9606.ENSP00000400010	0	0	0	0	0.088	0	0.9	0.064	0.907
C3AR1	PLAU	9606.ENSP00000302079	9606.ENSP00000361850	0	0	0	0	0.061	0	0.9	0.112	0.909
C3AR1	CXCR4	9606.ENSP00000302079	9606.ENSP00000386884	0	0	0	0.65	0.076	0	0.9	0.291	0.912
C3AR1	LAIR1	9606.ENSP00000302079	9606.ENSP00000375622	0	0	0	0	0.16	0	0.9	0.062	0.914
C3AR1	CX3CR1	9606.ENSP00000302079	9606.ENSP00000351059	0	0	0	0.584	0.14	0	0.9	0.266	0.919
C3AR1	GPR183	9606.ENSP00000302079	9606.ENSP00000365596	0	0	0	0.594	0.246	0	0.9	0.067	0.922
C3AR1	C5AR1	9606.ENSP00000302079	9606.ENSP00000347197	0	0	0	0.817	0.14	0	0.9	0.9	0.925
C3AR1	CXCL2	9606.ENSP00000302079	9606.ENSP00000427279	0	0	0	0	0.106	0	0.9	0.248	0.926
C3AR1	CXCL12	9606.ENSP00000302079	9606.ENSP00000379140	0	0	0	0	0	0	0.9	0.354	0.932
C3AR1	CLEC5A	9606.ENSP00000302079	9606.ENSP00000449999	0	0	0	0	0.35	0	0.9	0.063	0.933
C3AR1	FPR3	9606.ENSP00000302079	9606.ENSP00000341821	0	0	0	0.787	0.329	0	0.9	0.238	0.933
C3AR1	CCL5	9606.ENSP00000302079	9606.ENSP00000474412	0	0	0	0	0.116	0	0.9	0.326	0.935
C3AR1	CCL4	9606.ENSP00000302079	9606.ENSP00000482259	0	0	0	0	0.372	0	0.9	0.246	0.948
C3AR1	ITGAM	9606.ENSP00000302079	9606.ENSP00000441691	0	0	0	0	0.532	0	0.9	0.4	0.969
C3AR1	ITGB2	9606.ENSP00000302079	9606.ENSP00000380948	0	0	0	0	0.586	0	0.9	0.343	0.97
C5AR1	CCL2	9606.ENSP00000347197	9606.ENSP00000225831	0	0	0	0	0.064	0	0	0.481	0.494
C5AR1	TREM1	9606.ENSP00000347197	9606.ENSP00000244709	0	0	0	0	0.335	0	0	0.328	0.534
C5AR1	CYTH4	9606.ENSP00000347197	9606.ENSP00000248901	0	0	0	0	0.421	0	0	0	0.421
C5AR1	CD180	9606.ENSP00000347197	9606.ENSP00000256447	0	0	0	0	0.237	0	0	0.52	0.618
C5AR1	DOCK2	9606.ENSP00000347197	9606.ENSP00000256935	0	0	0	0	0.164	0	0	0.411	0.487
C5AR1	CCL21	9606.ENSP00000347197	9606.ENSP00000259607	0	0	0	0	0.062	0	0.9	0.094	0.907
C5AR1	TLR2	9606.ENSP00000347197	9606.ENSP00000260010	0	0	0	0	0.169	0	0	0.56	0.619
C5AR1	TYROBP	9606.ENSP00000347197	9606.ENSP00000262629	0	0	0	0	0.364	0	0	0.168	0.449
C5AR1	SELP	9606.ENSP00000347197	9606.ENSP00000263686	0	0	0	0	0.09	0	0	0.399	0.429
C5AR1	ICAM1	9606.ENSP00000347197	9606.ENSP00000264832	0	0	0	0	0.064	0	0	0.638	0.646
C5AR1	FCGR2A	9606.ENSP00000347197	9606.ENSP00000271450	0	0	0	0	0.333	0	0	0.443	0.612
C5AR1	LY96	9606.ENSP00000347197	9606.ENSP00000284818	0	0	0	0	0.09	0	0	0.375	0.407
C5AR1	CSF1R	9606.ENSP00000347197	9606.ENSP00000286301	0	0	0	0	0.332	0	0	0.201	0.444
C5AR1	FCER1G	9606.ENSP00000347197	9606.ENSP00000289902	0	0	0	0	0.348	0	0	0.201	0.457
C5AR1	CXCL16	9606.ENSP00000347197	9606.ENSP00000293778	0	0	0	0	0.107	0	0.9	0.127	0.915
C5AR1	VCAM1	9606.ENSP00000347197	9606.ENSP00000294728	0	0	0	0	0.429	0	0	0.267	0.563
C5AR1	CLEC7A	9606.ENSP00000347197	9606.ENSP00000302569	0	0	0	0	0.287	0	0	0.423	0.571
C5AR1	HAVCR2	9606.ENSP00000347197	9606.ENSP00000312002	0	0	0	0	0.149	0	0	0.354	0.427
C5AR1	TLR8	9606.ENSP00000347197	9606.ENSP00000312082	0	0	0	0	0.261	0	0	0.44	0.568
C5AR1	CD86	9606.ENSP00000347197	9606.ENSP00000332049	0	0	0	0	0.191	0	0	0.398	0.492
C5AR1	FPR3	9606.ENSP00000347197	9606.ENSP00000341821	0	0	0	0.816	0.126	0	0.9	0.574	0.918
C5AR1	CSF2RB	9606.ENSP00000347197	9606.ENSP00000384053	0	0	0	0	0.413	0	0	0.074	0.434
C5AR1	TNFSF13B	9606.ENSP00000347197	9606.ENSP00000365048	0	0	0	0	0.144	0	0	0.384	0.45
C5AR1	MPEG1	9606.ENSP00000347197	9606.ENSP00000354335	0	0	0	0	0.462	0	0	0	0.462
C5AR1	FCGR2B	9606.ENSP00000347197	9606.ENSP00000351497	0	0	0	0	0.16	0	0	0.443	0.512
C5AR1	PTPRC	9606.ENSP00000347197	9606.ENSP00000411355	0	0	0	0	0.236	0	0	0.403	0.525
C5AR1	ITGAM	9606.ENSP00000347197	9606.ENSP00000441691	0	0	0	0	0.229	0	0	0.534	0.625
C5AR1	ITGB2	9606.ENSP00000347197	9606.ENSP00000380948	0	0	0	0	0.414	0	0	0.449	0.664
C5AR1	CX3CR1	9606.ENSP00000347197	9606.ENSP00000351059	0	0	0	0.683	0.061	0	0.9	0.327	0.911
C5AR1	CXCR4	9606.ENSP00000347197	9606.ENSP00000386884	0	0	0	0.719	0.061	0	0.9	0.441	0.913
C5AR1	GPR183	9606.ENSP00000347197	9606.ENSP00000365596	0	0	0	0.649	0.148	0	0.9	0.139	0.914
C5AR1	CXCL2	9606.ENSP00000347197	9606.ENSP00000427279	0	0	0	0	0.083	0	0.9	0.294	0.929
C5AR1	CXCL12	9606.ENSP00000347197	9606.ENSP00000379140	0	0	0	0	0	0	0.9	0.366	0.933
C5AR1	CCL4	9606.ENSP00000347197	9606.ENSP00000482259	0	0	0	0	0.226	0	0.9	0.292	0.94
C5AR1	CCL5	9606.ENSP00000347197	9606.ENSP00000474412	0	0	0	0	0.157	0	0.9	0.375	0.942
CAPG	COTL1	9606.ENSP00000263867	9606.ENSP00000262428	0	0	0	0	0.645	0	0	0.288	0.737
CAPG	LCP1	9606.ENSP00000263867	9606.ENSP00000381581	0	0	0	0	0.112	0	0	0.522	0.557
CARD16	PYCARD	9606.ENSP00000364858	9606.ENSP00000247470	0	0	0	0	0.161	0.356	0	0.444	0.673
CARD16	KMO	9606.ENSP00000364858	9606.ENSP00000355517	0	0	0	0	0.065	0.085	0	0.451	0.489
CARD16	MNDA	9606.ENSP00000364858	9606.ENSP00000357123	0	0	0	0	0.299	0	0	0.19	0.408
CCL18	CCL2	9606.ENSP00000479955	9606.ENSP00000225831	0	0	0	0	0.134	0	0	0.655	0.689
CCL18	CHI3L1	9606.ENSP00000479955	9606.ENSP00000255409	0	0	0	0	0.11	0	0	0.399	0.442
CCL18	CCL21	9606.ENSP00000479955	9606.ENSP00000259607	0	0	0	0	0.292	0	0	0.518	0.645
CCL18	MSR1	9606.ENSP00000479955	9606.ENSP00000262101	0	0	0	0	0.159	0	0	0.44	0.509
CCL18	CSF1R	9606.ENSP00000479955	9606.ENSP00000286301	0	0	0	0	0.267	0	0	0.261	0.435
CCL18	SLAMF8	9606.ENSP00000479955	9606.ENSP00000289707	0	0	0	0	0.533	0	0	0	0.533
CCL18	CXCL16	9606.ENSP00000479955	9606.ENSP00000293778	0	0	0	0	0.095	0	0	0.473	0.502
CCL18	VCAM1	9606.ENSP00000479955	9606.ENSP00000294728	0	0	0	0	0.178	0	0	0.324	0.421
CCL18	IL7R	9606.ENSP00000479955	9606.ENSP00000306157	0	0	0	0	0.126	0	0	0.439	0.489
CCL18	CD86	9606.ENSP00000479955	9606.ENSP00000332049	0	0	0	0	0.172	0	0	0.426	0.505
CCL18	MS4A4A	9606.ENSP00000479955	9606.ENSP00000338648	0	0	0	0	0.315	0	0	0.197	0.426
CCL18	CCRL2	9606.ENSP00000479955	9606.ENSP00000349967	0	0	0	0	0.162	0.124	0	0.445	0.557
CCL18	CX3CR1	9606.ENSP00000479955	9606.ENSP00000351059	0	0	0	0	0	0	0.6	0.406	0.752
CCL18	MMP9	9606.ENSP00000479955	9606.ENSP00000361405	0	0	0	0	0.211	0	0	0.455	0.551
CCL18	CCL8	9606.ENSP00000479955	9606.ENSP00000378118	0	0	0	0.806	0.334	0	0	0.557	0.403
CCL18	CXCL12	9606.ENSP00000479955	9606.ENSP00000379140	0	0	0	0	0.076	0	0	0.514	0.532
CCL18	CXCR4	9606.ENSP00000479955	9606.ENSP00000386884	0	0	0	0	0.074	0.124	0.6	0.415	0.785
CCL18	CXCL2	9606.ENSP00000479955	9606.ENSP00000427279	0	0	0	0	0.108	0	0	0.45	0.489
CCL18	MMP12	9606.ENSP00000479955	9606.ENSP00000458585	0	0	0	0	0.214	0	0	0.389	0.499
CCL2	CD74	9606.ENSP00000225831	9606.ENSP00000009530	0	0	0	0	0.049	0	0	0.41	0.414
CCL2	PTGS1	9606.ENSP00000225831	9606.ENSP00000354612	0	0	0	0	0.096	0	0	0.365	0.402
CCL2	ITGB2	9606.ENSP00000225831	9606.ENSP00000380948	0	0	0	0	0.062	0	0	0.4	0.413
CCL2	PLA2G7	9606.ENSP00000225831	9606.ENSP00000274793	0	0	0	0	0	0	0	0.419	0.418
CCL2	PYCARD	9606.ENSP00000225831	9606.ENSP00000247470	0	0	0	0	0	0	0	0.421	0.42
CCL2	CTSB	9606.ENSP00000225831	9606.ENSP00000345672	0	0	0	0	0.118	0	0	0.376	0.426
CCL2	IL10RA	9606.ENSP00000225831	9606.ENSP00000227752	0	0	0	0	0.056	0	0	0.421	0.43
CCL2	CCL5	9606.ENSP00000225831	9606.ENSP00000474412	0	0	0	0.831	0.064	0.305	0	0.964	0.432
CCL2	TREM2	9606.ENSP00000225831	9606.ENSP00000362205	0	0	0	0	0.097	0	0	0.401	0.436
CCL2	CYBA	9606.ENSP00000225831	9606.ENSP00000261623	0	0	0	0	0.061	0	0	0.44	0.451
CCL2	TNFSF10	9606.ENSP00000225831	9606.ENSP00000241261	0	0	0	0	0.061	0	0	0.45	0.461
CCL2	LY96	9606.ENSP00000225831	9606.ENSP00000284818	0	0	0	0	0.076	0	0	0.442	0.462
CCL2	TNFAIP3	9606.ENSP00000225831	9606.ENSP00000481570	0	0	0	0	0.097	0	0	0.44	0.472
CCL2	CLEC7A	9606.ENSP00000225831	9606.ENSP00000302569	0	0	0	0	0.061	0	0	0.471	0.482
CCL2	PLAUR	9606.ENSP00000225831	9606.ENSP00000339328	0	0	0	0	0.129	0	0	0.43	0.482
CCL2	MSR1	9606.ENSP00000225831	9606.ENSP00000262101	0	0	0	0	0.063	0	0	0.471	0.483
CCL2	IL7R	9606.ENSP00000225831	9606.ENSP00000306157	0	0	0	0	0.243	0	0	0.348	0.485
CCL2	CDH5	9606.ENSP00000225831	9606.ENSP00000344115	0	0	0	0	0.065	0	0	0.474	0.487
CCL2	SYK	9606.ENSP00000225831	9606.ENSP00000364907	0	0	0	0	0.141	0	0	0.429	0.488
CCL2	TNFSF13B	9606.ENSP00000225831	9606.ENSP00000365048	0	0	0	0	0	0	0	0.491	0.491
CCL2	PLAU	9606.ENSP00000225831	9606.ENSP00000361850	0	0	0	0	0.12	0	0	0.452	0.497
CCL2	CCL4	9606.ENSP00000225831	9606.ENSP00000482259	0	0	0	0.871	0.141	0.379	0	0.95	0.512
CCL2	FCGR2A	9606.ENSP00000225831	9606.ENSP00000271450	0	0	0	0	0.062	0	0	0.51	0.52
CCL2	FCGR2B	9606.ENSP00000225831	9606.ENSP00000351497	0	0	0	0	0.062	0	0	0.512	0.522
CCL2	CHI3L1	9606.ENSP00000225831	9606.ENSP00000255409	0	0	0	0	0.083	0	0	0.512	0.533
CCL2	P2RX7	9606.ENSP00000225831	9606.ENSP00000330696	0	0	0	0	0.239	0	0	0.418	0.538
CCL2	TREM1	9606.ENSP00000225831	9606.ENSP00000244709	0	0	0	0	0.064	0	0	0.532	0.543
CCL2	CD28	9606.ENSP00000225831	9606.ENSP00000324890	0	0	0	0	0.086	0	0	0.53	0.552
CCL2	VWF	9606.ENSP00000225831	9606.ENSP00000261405	0	0	0	0	0.069	0	0	0.554	0.567
CCL2	MMP12	9606.ENSP00000225831	9606.ENSP00000458585	0	0	0	0	0.107	0	0	0.559	0.589
CCL2	CXCL16	9606.ENSP00000225831	9606.ENSP00000293778	0	0	0	0	0.062	0	0	0.589	0.598
CCL2	CSF1R	9606.ENSP00000225831	9606.ENSP00000286301	0	0	0	0	0.057	0	0	0.594	0.601
CCL2	CCRL2	9606.ENSP00000225831	9606.ENSP00000349967	0	0	0	0	0.065	0.059	0	0.588	0.605
CCL2	TLR8	9606.ENSP00000225831	9606.ENSP00000312082	0	0	0	0	0.055	0	0	0.669	0.673
CCL2	CCL8	9606.ENSP00000225831	9606.ENSP00000378118	0	0	0	0.967	0.513	0.34	0	0.745	0.673
CCL2	CD86	9606.ENSP00000225831	9606.ENSP00000332049	0	0	0	0	0.064	0	0	0.677	0.684
CCL2	PTPRC	9606.ENSP00000225831	9606.ENSP00000411355	0	0	0	0	0.062	0	0	0.692	0.698
CCL2	SELP	9606.ENSP00000225831	9606.ENSP00000263686	0	0	0	0	0.055	0	0	0.702	0.706
CCL2	OLR1	9606.ENSP00000225831	9606.ENSP00000309124	0	0	0	0	0.084	0	0	0.718	0.73
CCL2	SOCS3	9606.ENSP00000225831	9606.ENSP00000330341	0	0	0	0	0.126	0	0	0.734	0.758
CCL2	ITGAM	9606.ENSP00000225831	9606.ENSP00000441691	0	0	0	0	0.054	0	0	0.763	0.766
CCL2	CXCL12	9606.ENSP00000225831	9606.ENSP00000379140	0	0	0	0	0.097	0	0	0.789	0.801
CCL2	SPP1	9606.ENSP00000225831	9606.ENSP00000378517	0	0	0	0	0.118	0	0	0.792	0.809
CCL2	TLR2	9606.ENSP00000225831	9606.ENSP00000260010	0	0	0	0	0.085	0	0	0.836	0.844
CCL2	MMP9	9606.ENSP00000225831	9606.ENSP00000361405	0	0	0	0	0.076	0	0	0.843	0.849
CCL2	PTGS2	9606.ENSP00000225831	9606.ENSP00000356438	0	0	0	0	0.117	0	0	0.847	0.859
CCL2	CXCR4	9606.ENSP00000225831	9606.ENSP00000386884	0	0	0	0	0.061	0.059	0.6	0.71	0.883
CCL2	CXCL2	9606.ENSP00000225831	9606.ENSP00000427279	0	0	0	0	0.193	0	0	0.885	0.903
CCL2	CX3CR1	9606.ENSP00000225831	9606.ENSP00000351059	0	0	0	0	0	0	0.6	0.824	0.926
CCL2	ICAM1	9606.ENSP00000225831	9606.ENSP00000264832	0	0	0	0	0.149	0	0	0.919	0.929
CCL2	VCAM1	9606.ENSP00000225831	9606.ENSP00000294728	0	0	0	0	0.206	0	0	0.927	0.94
CCL21	TLR2	9606.ENSP00000259607	9606.ENSP00000260010	0	0	0	0	0.061	0	0	0.419	0.431
CCL21	CD28	9606.ENSP00000259607	9606.ENSP00000324890	0	0	0	0	0.061	0	0	0.444	0.455
CCL21	SELP	9606.ENSP00000259607	9606.ENSP00000263686	0	0	0	0	0.126	0	0	0.441	0.49
CCL21	ITGAM	9606.ENSP00000259607	9606.ENSP00000441691	0	0	0	0	0.061	0	0	0.528	0.538
CCL21	TNFSF13B	9606.ENSP00000259607	9606.ENSP00000365048	0	0	0	0	0.062	0	0	0.534	0.544
CCL21	PTPRC	9606.ENSP00000259607	9606.ENSP00000411355	0	0	0	0	0.063	0	0	0.538	0.548
CCL21	CD86	9606.ENSP00000259607	9606.ENSP00000332049	0	0	0	0	0.071	0	0	0.58	0.593
CCL21	ICAM1	9606.ENSP00000259607	9606.ENSP00000264832	0	0	0	0	0.061	0	0	0.59	0.599
CCL21	VCAM1	9606.ENSP00000259607	9606.ENSP00000294728	0	0	0	0	0.122	0	0	0.566	0.603
CCL21	MMP9	9606.ENSP00000259607	9606.ENSP00000361405	0	0	0	0	0.069	0	0	0.613	0.625
CCL21	CCRL2	9606.ENSP00000259607	9606.ENSP00000349967	0	0	0	0	0.062	0.05	0	0.669	0.679
CCL21	CCL4	9606.ENSP00000259607	9606.ENSP00000482259	0	0	0	0.825	0.062	0	0.9	0.622	0.912
CCL21	FPR3	9606.ENSP00000259607	9606.ENSP00000341821	0	0	0	0	0.123	0.05	0.9	0.167	0.921
CCL21	GPR183	9606.ENSP00000259607	9606.ENSP00000365596	0	0	0	0	0.062	0	0.9	0.312	0.929
CCL21	CX3CR1	9606.ENSP00000259607	9606.ENSP00000351059	0	0	0	0	0	0	0.9	0.511	0.949
CCL21	CXCL16	9606.ENSP00000259607	9606.ENSP00000293778	0	0	0	0	0.062	0	0.9	0.555	0.954
CCL21	CXCL2	9606.ENSP00000259607	9606.ENSP00000427279	0	0	0	0	0.055	0.223	0.9	0.519	0.96
CCL21	CXCR4	9606.ENSP00000259607	9606.ENSP00000386884	0	0	0	0	0.062	0.05	0.9	0.702	0.969
CCL21	CCL5	9606.ENSP00000259607	9606.ENSP00000474412	0	0	0	0	0.062	0.207	0.9	0.669	0.972
CCL21	CXCL12	9606.ENSP00000259607	9606.ENSP00000379140	0	0	0	0	0.098	0.221	0.9	0.79	0.983
CCL4	LCP2	9606.ENSP00000482259	9606.ENSP00000046794	0	0	0	0	0.573	0	0	0.138	0.616
CCL4	IL10RA	9606.ENSP00000482259	9606.ENSP00000227752	0	0	0	0	0.337	0	0	0.403	0.587
CCL4	TNFSF10	9606.ENSP00000482259	9606.ENSP00000241261	0	0	0	0	0.135	0	0	0.384	0.444
CCL4	TREM1	9606.ENSP00000482259	9606.ENSP00000244709	0	0	0	0	0.302	0	0	0.391	0.557
CCL4	TLR2	9606.ENSP00000482259	9606.ENSP00000260010	0	0	0	0	0.262	0	0	0.575	0.673
CCL4	TYROBP	9606.ENSP00000482259	9606.ENSP00000262629	0	0	0	0	0.553	0	0	0.212	0.632
CCL4	SELP	9606.ENSP00000482259	9606.ENSP00000263686	0	0	0	0	0.115	0	0	0.374	0.422
CCL4	ICAM1	9606.ENSP00000482259	9606.ENSP00000264832	0	0	0	0	0.096	0	0	0.581	0.605
CCL4	IRF8	9606.ENSP00000482259	9606.ENSP00000268638	0	0	0	0	0.343	0	0	0.295	0.518
CCL4	CD53	9606.ENSP00000482259	9606.ENSP00000271324	0	0	0	0	0.347	0	0	0.12	0.4
CCL4	FCGR2A	9606.ENSP00000482259	9606.ENSP00000271450	0	0	0	0	0.162	0	0	0.348	0.43
CCL4	CSF1R	9606.ENSP00000482259	9606.ENSP00000286301	0	0	0	0	0.352	0	0	0.327	0.545
CCL4	CXCL16	9606.ENSP00000482259	9606.ENSP00000293778	0	0	0	0	0.102	0	0.9	0.528	0.953
CCL4	VCAM1	9606.ENSP00000482259	9606.ENSP00000294728	0	0	0	0	0.136	0	0	0.531	0.577
CCL4	CD14	9606.ENSP00000482259	9606.ENSP00000304236	0	0	0	0	0.327	0	0	0.225	0.456
CCL4	TLR8	9606.ENSP00000482259	9606.ENSP00000312082	0	0	0	0	0.327	0	0	0.474	0.63
CCL4	CD28	9606.ENSP00000482259	9606.ENSP00000324890	0	0	0	0	0.062	0	0	0.448	0.46
CCL4	CD86	9606.ENSP00000482259	9606.ENSP00000332049	0	0	0	0	0.346	0	0	0.548	0.692
CCL4	FPR3	9606.ENSP00000482259	9606.ENSP00000341821	0	0	0	0	0.177	0.124	0.9	0.085	0.925
CCL4	CCRL2	9606.ENSP00000482259	9606.ENSP00000349967	0	0	0	0	0.232	0.124	0	0.56	0.678
CCL4	CX3CR1	9606.ENSP00000482259	9606.ENSP00000351059	0	0	0	0	0.076	0	0.9	0.565	0.956
CCL4	FCGR2B	9606.ENSP00000482259	9606.ENSP00000351497	0	0	0	0	0.33	0	0	0.35	0.546
CCL4	MPEG1	9606.ENSP00000482259	9606.ENSP00000354335	0	0	0	0	0.375	0	0	0.111	0.421
CCL4	RGS1	9606.ENSP00000482259	9606.ENSP00000356429	0	0	0	0	0.676	0	0	0.186	0.725
CCL4	PTGS2	9606.ENSP00000482259	9606.ENSP00000356438	0	0	0	0	0.11	0	0	0.438	0.479
CCL4	NCF2	9606.ENSP00000482259	9606.ENSP00000356505	0	0	0	0	0.529	0	0	0.131	0.573
CCL4	CTSS	9606.ENSP00000482259	9606.ENSP00000357981	0	0	0	0	0.3	0	0	0.236	0.442
CCL4	MMP9	9606.ENSP00000482259	9606.ENSP00000361405	0	0	0	0	0.152	0	0	0.525	0.58
CCL4	IL2RG	9606.ENSP00000482259	9606.ENSP00000363318	0	0	0	0	0.282	0	0	0.263	0.448
CCL4	TNFSF13B	9606.ENSP00000482259	9606.ENSP00000365048	0	0	0	0	0.139	0	0	0.356	0.421
CCL4	GPR183	9606.ENSP00000482259	9606.ENSP00000365596	0	0	0	0	0.452	0	0.9	0.149	0.949
CCL4	LY86	9606.ENSP00000482259	9606.ENSP00000369286	0	0	0	0	0.36	0	0	0.113	0.408
CCL4	LILRB2	9606.ENSP00000482259	9606.ENSP00000375629	0	0	0	0	0.554	0	0	0.156	0.607
CCL4	CXCL12	9606.ENSP00000482259	9606.ENSP00000379140	0	0	0	0	0	0	0.9	0.673	0.965
CCL4	ITGB2	9606.ENSP00000482259	9606.ENSP00000380948	0	0	0	0	0.342	0	0	0.25	0.486
CCL4	CSF2RB	9606.ENSP00000482259	9606.ENSP00000384053	0	0	0	0	0.397	0	0	0.096	0.432
CCL4	CXCR4	9606.ENSP00000482259	9606.ENSP00000386884	0	0	0	0	0.099	0.124	0.9	0.674	0.97
CCL4	PTPRC	9606.ENSP00000482259	9606.ENSP00000411355	0	0	0	0	0.271	0	0	0.486	0.61
CCL4	CXCL2	9606.ENSP00000482259	9606.ENSP00000427279	0	0	0	0	0.218	0	0.9	0.745	0.978
CCL4	ITGAM	9606.ENSP00000482259	9606.ENSP00000441691	0	0	0	0	0.293	0	0	0.566	0.68
CCL4	HCK	9606.ENSP00000482259	9606.ENSP00000444986	0	0	0	0	0.35	0	0.9	0.201	0.943
CCL4	CCL5	9606.ENSP00000482259	9606.ENSP00000474412	0	0	0	0.932	0.309	0	0.9	0.933	0.932
CCL4	TNFAIP3	9606.ENSP00000482259	9606.ENSP00000481570	0	0	0	0	0.175	0	0	0.341	0.433
CCL5	CD74	9606.ENSP00000474412	9606.ENSP00000009530	0	0	0	0	0.172	0	0	0.394	0.476
CCL5	IL10RA	9606.ENSP00000474412	9606.ENSP00000227752	0	0	0	0	0.22	0	0	0.422	0.53
CCL5	TNFSF10	9606.ENSP00000474412	9606.ENSP00000241261	0	0	0	0	0.143	0	0	0.473	0.529
CCL5	TREM1	9606.ENSP00000474412	9606.ENSP00000244709	0	0	0	0	0.111	0	0	0.417	0.46
CCL5	TLR2	9606.ENSP00000474412	9606.ENSP00000260010	0	0	0	0	0.137	0	0	0.7	0.73
CCL5	VWF	9606.ENSP00000474412	9606.ENSP00000261405	0	0	0	0	0	0	0	0.412	0.412
CCL5	SELP	9606.ENSP00000474412	9606.ENSP00000263686	0	0	0	0	0.095	0	0	0.645	0.665
CCL5	ICAM1	9606.ENSP00000474412	9606.ENSP00000264832	0	0	0	0	0.08	0	0	0.84	0.847
CCL5	IRF8	9606.ENSP00000474412	9606.ENSP00000268638	0	0	0	0	0.138	0	0	0.616	0.655
CCL5	FCGR2A	9606.ENSP00000474412	9606.ENSP00000271450	0	0	0	0	0.098	0	0	0.45	0.482
CCL5	LY96	9606.ENSP00000474412	9606.ENSP00000284818	0	0	0	0	0.073	0	0	0.414	0.433
CCL5	CSF1R	9606.ENSP00000474412	9606.ENSP00000286301	0	0	0	0	0.11	0	0	0.44	0.48
CCL5	CXCL16	9606.ENSP00000474412	9606.ENSP00000293778	0	0	0	0	0.107	0	0.9	0.624	0.963
CCL5	VCAM1	9606.ENSP00000474412	9606.ENSP00000294728	0	0	0	0	0.081	0	0	0.684	0.697
CCL5	CLEC7A	9606.ENSP00000474412	9606.ENSP00000302569	0	0	0	0	0.164	0	0	0.36	0.442
CCL5	IL7R	9606.ENSP00000474412	9606.ENSP00000306157	0	0	0	0	0.261	0	0	0.348	0.498
CCL5	HAVCR2	9606.ENSP00000474412	9606.ENSP00000312002	0	0	0	0	0.159	0	0	0.319	0.403
CCL5	TLR8	9606.ENSP00000474412	9606.ENSP00000312082	0	0	0	0	0.14	0	0	0.641	0.678
CCL5	CD28	9606.ENSP00000474412	9606.ENSP00000324890	0	0	0	0	0.088	0	0	0.541	0.563
CCL5	SOCS3	9606.ENSP00000474412	9606.ENSP00000330341	0	0	0	0	0.062	0	0	0.441	0.453
CCL5	CD86	9606.ENSP00000474412	9606.ENSP00000332049	0	0	0	0	0.152	0	0	0.651	0.691
CCL5	FPR3	9606.ENSP00000474412	9606.ENSP00000341821	0	0	0	0	0.076	0.05	0.9	0.166	0.916
CCL5	CCRL2	9606.ENSP00000474412	9606.ENSP00000349967	0	0	0	0	0.107	0.05	0	0.641	0.669
CCL5	CX3CR1	9606.ENSP00000474412	9606.ENSP00000351059	0	0	0	0	0	0	0.9	0.673	0.965
CCL5	FCGR2B	9606.ENSP00000474412	9606.ENSP00000351497	0	0	0	0	0.135	0	0	0.449	0.503
CCL5	PTGS2	9606.ENSP00000474412	9606.ENSP00000356438	0	0	0	0	0.061	0	0	0.566	0.575
CCL5	MMP9	9606.ENSP00000474412	9606.ENSP00000361405	0	0	0	0	0.076	0	0	0.792	0.801
CCL5	SYK	9606.ENSP00000474412	9606.ENSP00000364907	0	0	0	0	0.107	0	0	0.595	0.624
CCL5	TNFSF13B	9606.ENSP00000474412	9606.ENSP00000365048	0	0	0	0	0.178	0	0	0.426	0.508
CCL5	GPR183	9606.ENSP00000474412	9606.ENSP00000365596	0	0	0	0	0.152	0	0.9	0.111	0.918
CCL5	SPP1	9606.ENSP00000474412	9606.ENSP00000378517	0	0	0	0	0	0	0	0.482	0.482
CCL5	CXCL12	9606.ENSP00000474412	9606.ENSP00000379140	0	0	0	0	0	0.201	0.9	0.791	0.981
CCL5	ITGB2	9606.ENSP00000474412	9606.ENSP00000380948	0	0	0	0	0.177	0	0	0.355	0.446
CCL5	CXCR4	9606.ENSP00000474412	9606.ENSP00000386884	0	0	0	0	0.061	0.05	0.9	0.832	0.983
CCL5	PTPRC	9606.ENSP00000474412	9606.ENSP00000411355	0	0	0	0	0.223	0	0	0.602	0.678
CCL5	CXCL2	9606.ENSP00000474412	9606.ENSP00000427279	0	0	0	0	0.063	0.228	0.9	0.777	0.981
CCL5	ITGAM	9606.ENSP00000474412	9606.ENSP00000441691	0	0	0	0	0.148	0	0	0.688	0.723
CCL5	MMP12	9606.ENSP00000474412	9606.ENSP00000458585	0	0	0	0	0.062	0	0	0.42	0.432
CCL8	TLR2	9606.ENSP00000378118	9606.ENSP00000260010	0	0	0	0	0.154	0	0	0.418	0.487
CCL8	ICAM1	9606.ENSP00000378118	9606.ENSP00000264832	0	0	0	0	0.087	0	0	0.398	0.426
CCL8	CXCL16	9606.ENSP00000378118	9606.ENSP00000293778	0	0	0	0	0.095	0	0	0.559	0.583
CCL8	VCAM1	9606.ENSP00000378118	9606.ENSP00000294728	0	0	0	0	0.173	0	0	0.364	0.452
CCL8	TLR8	9606.ENSP00000378118	9606.ENSP00000312082	0	0	0	0	0.175	0	0	0.31	0.406
CCL8	CD86	9606.ENSP00000378118	9606.ENSP00000332049	0	0	0	0	0.157	0	0	0.329	0.411
CCL8	FPR3	9606.ENSP00000378118	9606.ENSP00000341821	0	0	0	0	0.323	0.124	0	0.179	0.47
CCL8	CCRL2	9606.ENSP00000378118	9606.ENSP00000349967	0	0	0	0	0.175	0.124	0	0.44	0.56
CCL8	CX3CR1	9606.ENSP00000378118	9606.ENSP00000351059	0	0	0	0	0	0	0.6	0.431	0.762
CCL8	MMP9	9606.ENSP00000378118	9606.ENSP00000361405	0	0	0	0	0.152	0	0	0.361	0.435
CCL8	CXCL12	9606.ENSP00000378118	9606.ENSP00000379140	0	0	0	0	0.066	0	0	0.584	0.595
CCL8	CXCR4	9606.ENSP00000378118	9606.ENSP00000386884	0	0	0	0	0.062	0.124	0.6	0.476	0.805
CCL8	CXCL2	9606.ENSP00000378118	9606.ENSP00000427279	0	0	0	0	0.145	0.547	0	0.59	0.827
CCRL2	IL10RA	9606.ENSP00000349967	9606.ENSP00000227752	0	0	0	0	0.188	0	0	0.44	0.525
CCRL2	TLR2	9606.ENSP00000349967	9606.ENSP00000260010	0	0	0	0	0.184	0	0	0.493	0.568
CCRL2	SELP	9606.ENSP00000349967	9606.ENSP00000263686	0	0	0	0	0.125	0	0	0.406	0.458
CCRL2	ICAM1	9606.ENSP00000349967	9606.ENSP00000264832	0	0	0	0	0.102	0	0	0.443	0.478
CCRL2	IRF8	9606.ENSP00000349967	9606.ENSP00000268638	0	0	0	0	0.175	0	0	0.582	0.64
CCRL2	FCGR2A	9606.ENSP00000349967	9606.ENSP00000271450	0	0	0	0	0.148	0	0	0.374	0.444
CCRL2	CXCL16	9606.ENSP00000349967	9606.ENSP00000293778	0	0	0	0	0.102	0	0	0.452	0.486
CCRL2	CLEC7A	9606.ENSP00000349967	9606.ENSP00000302569	0	0	0	0	0.116	0	0	0.354	0.405
CCRL2	IL7R	9606.ENSP00000349967	9606.ENSP00000306157	0	0	0	0	0.1	0	0	0.658	0.679
CCRL2	TLR8	9606.ENSP00000349967	9606.ENSP00000312082	0	0	0	0	0.221	0	0	0.389	0.503
CCRL2	CD28	9606.ENSP00000349967	9606.ENSP00000324890	0	0	0	0	0	0	0	0.633	0.633
CCRL2	CD86	9606.ENSP00000349967	9606.ENSP00000332049	0	0	0	0	0.189	0	0	0.554	0.622
CCRL2	RNASET2	9606.ENSP00000349967	9606.ENSP00000426455	0	0	0	0	0.076	0	0	0.398	0.419
CCRL2	FCGR2B	9606.ENSP00000349967	9606.ENSP00000351497	0	0	0	0	0.153	0	0	0.348	0.424
CCRL2	TNFSF13B	9606.ENSP00000349967	9606.ENSP00000365048	0	0	0	0	0.1	0	0	0.387	0.424
CCRL2	TNFAIP3	9606.ENSP00000349967	9606.ENSP00000481570	0	0	0	0	0.182	0	0	0.386	0.476
CCRL2	CXCL2	9606.ENSP00000349967	9606.ENSP00000427279	0	0	0	0	0.143	0	0	0.473	0.529
CCRL2	CXCL12	9606.ENSP00000349967	9606.ENSP00000379140	0	0	0	0	0	0.162	0	0.576	0.629
CCRL2	PTPRC	9606.ENSP00000349967	9606.ENSP00000411355	0	0	0	0	0.16	0	0	0.58	0.632
CCRL2	ITGAM	9606.ENSP00000349967	9606.ENSP00000441691	0	0	0	0	0.184	0	0	0.573	0.636
CCRL2	GPR126	9606.ENSP00000349967	9606.ENSP00000356581	0	0	0	0	0	0	0	0.671	0.671
CD14	TREM1	9606.ENSP00000304236	9606.ENSP00000244709	0	0	0	0	0.343	0	0	0.127	0.403
CD14	CD180	9606.ENSP00000304236	9606.ENSP00000256447	0	0	0	0	0.097	0.064	0.9	0.066	0.91
CD14	TLR2	9606.ENSP00000304236	9606.ENSP00000260010	0	0	0	0	0.612	0.393	0.9	0.691	0.991
CD14	TYROBP	9606.ENSP00000304236	9606.ENSP00000262629	0	0	0	0	0.825	0	0	0.131	0.842
CD14	FCGR2A	9606.ENSP00000304236	9606.ENSP00000271450	0	0	0	0	0.36	0	0	0.271	0.514
CD14	LY96	9606.ENSP00000304236	9606.ENSP00000284818	0	0	0	0	0.152	0	0.9	0.579	0.961
CD14	CSF1R	9606.ENSP00000304236	9606.ENSP00000286301	0	0	0	0	0.784	0	0	0.304	0.843
CD14	SLAMF8	9606.ENSP00000304236	9606.ENSP00000289707	0	0	0	0	0.522	0	0	0.041	0.522
CD14	FCER1G	9606.ENSP00000304236	9606.ENSP00000289902	0	0	0	0	0.723	0	0	0.073	0.732
CD14	CXCL16	9606.ENSP00000304236	9606.ENSP00000293778	0	0	0	0	0.178	0	0	0.309	0.408
CD14	FOLR2	9606.ENSP00000304236	9606.ENSP00000298223	0	0	0	0	0.525	0.086	0	0.107	0.578
CD14	CLEC5A	9606.ENSP00000304236	9606.ENSP00000449999	0	0	0	0	0.347	0	0	0.138	0.414
CD14	FCGR2B	9606.ENSP00000304236	9606.ENSP00000351497	0	0	0	0	0.321	0	0	0.276	0.488
CD14	TLR8	9606.ENSP00000304236	9606.ENSP00000312082	0	0	0	0	0.4	0.064	0	0.251	0.543
CD14	MNDA	9606.ENSP00000304236	9606.ENSP00000357123	0	0	0	0	0.55	0	0	0	0.55
CD14	TMEM176B	9606.ENSP00000304236	9606.ENSP00000410269	0	0	0	0	0.55	0	0	0	0.55
CD14	PTPRC	9606.ENSP00000304236	9606.ENSP00000411355	0	0	0	0	0.157	0	0	0.566	0.619
CD14	CD86	9606.ENSP00000304236	9606.ENSP00000332049	0	0	0	0	0.341	0	0	0.479	0.642
CD14	MS4A6A	9606.ENSP00000304236	9606.ENSP00000392770	0	0	0	0	0.659	0	0	0	0.659
CD14	HCK	9606.ENSP00000304236	9606.ENSP00000444986	0	0	0	0	0.685	0	0	0.068	0.693
CD14	LILRB2	9606.ENSP00000304236	9606.ENSP00000375629	0	0	0	0	0.727	0	0	0	0.727
CD14	LY86	9606.ENSP00000304236	9606.ENSP00000369286	0	0	0	0	0.329	0	0.9	0.263	0.946
CD14	PLCG2	9606.ENSP00000304236	9606.ENSP00000482457	0	0	0	0	0.098	0	0.9	0.501	0.951
CD14	ITGB2	9606.ENSP00000304236	9606.ENSP00000380948	0	0	0	0	0.623	0.379	0.9	0.232	0.979
CD14	ITGAM	9606.ENSP00000304236	9606.ENSP00000441691	0	0	0	0	0.527	0	0.9	0.708	0.985
CD180	CD84	9606.ENSP00000256447	9606.ENSP00000312367	0	0	0	0	0.181	0	0	0.311	0.411
CD180	CD86	9606.ENSP00000256447	9606.ENSP00000332049	0	0	0	0	0.203	0	0	0.324	0.438
CD180	CD72	9606.ENSP00000256447	9606.ENSP00000379980	0	0	0	0	0.091	0.06	0	0.421	0.462
CD180	CTSS	9606.ENSP00000256447	9606.ENSP00000357981	0	0	0	0	0.191	0	0	0.398	0.492
CD180	TLR2	9606.ENSP00000256447	9606.ENSP00000260010	0	0	0	0	0.126	0	0	0.474	0.52
CD180	CD37	9606.ENSP00000256447	9606.ENSP00000325708	0	0	0	0	0.129	0	0	0.532	0.575
CD180	LY96	9606.ENSP00000256447	9606.ENSP00000284818	0	0	0	0	0.076	0.351	0.9	0.59	0.972
CD180	LY86	9606.ENSP00000256447	9606.ENSP00000369286	0	0	0	0	0.249	0.973	0.9	0.878	0.999
CD28	LCP2	9606.ENSP00000324890	9606.ENSP00000046794	0	0	0	0	0.172	0	0	0.645	0.693
CD28	IL10RA	9606.ENSP00000324890	9606.ENSP00000227752	0	0	0	0	0.107	0	0	0.452	0.49
CD28	TLR2	9606.ENSP00000324890	9606.ENSP00000260010	0	0	0	0	0.061	0	0	0.56	0.569
CD28	SELP	9606.ENSP00000324890	9606.ENSP00000263686	0	0	0	0	0.061	0	0	0.405	0.417
CD28	ICAM1	9606.ENSP00000324890	9606.ENSP00000264832	0	0	0	0	0.061	0	0	0.669	0.675
CD28	FCGR2A	9606.ENSP00000324890	9606.ENSP00000271450	0	0	0	0	0.063	0	0	0.587	0.597
CD28	VCAM1	9606.ENSP00000324890	9606.ENSP00000294728	0	0	0	0	0.064	0	0	0.426	0.439
CD28	IL7R	9606.ENSP00000324890	9606.ENSP00000306157	0	0	0	0	0.162	0	0	0.726	0.76
CD28	HAVCR2	9606.ENSP00000324890	9606.ENSP00000312002	0	0	0	0	0.063	0	0	0.63	0.638
CD28	TLR8	9606.ENSP00000324890	9606.ENSP00000312082	0	0	0	0	0.082	0	0	0.516	0.536
CD28	LILRB2	9606.ENSP00000324890	9606.ENSP00000375629	0	0	0	0	0.069	0	0	0.382	0.4
CD28	LCP1	9606.ENSP00000324890	9606.ENSP00000381581	0	0	0	0	0.111	0	0	0.36	0.407
CD28	LILRB4	9606.ENSP00000324890	9606.ENSP00000375616	0	0	0	0	0	0	0	0.411	0.41
CD28	LGALS9	9606.ENSP00000324890	9606.ENSP00000378856	0	0	0	0	0.058	0	0	0.402	0.412
CD28	SOCS3	9606.ENSP00000324890	9606.ENSP00000330341	0	0	0	0	0.062	0	0	0.413	0.425
CD28	CXCL12	9606.ENSP00000324890	9606.ENSP00000379140	0	0	0	0	0	0	0	0.43	0.43
CD28	GPR126	9606.ENSP00000324890	9606.ENSP00000356581	0	0	0	0	0	0	0	0.44	0.44
CD28	CX3CR1	9606.ENSP00000324890	9606.ENSP00000351059	0	0	0	0	0.088	0	0	0.414	0.442
CD28	JAK3	9606.ENSP00000324890	9606.ENSP00000391676	0	0	0	0	0.069	0.05	0	0.441	0.463
CD28	CD52	9606.ENSP00000324890	9606.ENSP00000363330	0	0	0	0	0.112	0	0	0.44	0.481
CD28	TNFSF13B	9606.ENSP00000324890	9606.ENSP00000365048	0	0	0	0	0.078	0	0	0.493	0.512
CD28	PIK3CG	9606.ENSP00000324890	9606.ENSP00000352121	0	0	0	0	0.116	0.379	0	0.189	0.516
CD28	IL2RG	9606.ENSP00000324890	9606.ENSP00000363318	0	0	0	0	0.159	0	0	0.483	0.547
CD28	CXCR4	9606.ENSP00000324890	9606.ENSP00000386884	0	0	0	0	0.101	0	0	0.567	0.594
CD28	FCGR2B	9606.ENSP00000324890	9606.ENSP00000351497	0	0	0	0	0.065	0	0	0.6	0.61
CD28	PTPRC	9606.ENSP00000324890	9606.ENSP00000411355	0	0	0	0	0.153	0.379	0	0.756	0.86
CD28	ITGAM	9606.ENSP00000324890	9606.ENSP00000441691	0	0	0	0	0.067	0	0.72	0.718	0.92
CD28	LYN	9606.ENSP00000324890	9606.ENSP00000428924	0	0	0	0	0.061	0.05	0.9	0.312	0.93
CD28	ITGB2	9606.ENSP00000324890	9606.ENSP00000380948	0	0	0	0	0.122	0	0.9	0.399	0.942
CD28	SYK	9606.ENSP00000324890	9606.ENSP00000364907	0	0	0	0	0.064	0.05	0.9	0.544	0.954
CD28	CD86	9606.ENSP00000324890	9606.ENSP00000332049	0	0	0	0	0.098	0.379	0.9	0.945	0.996
CD300A	CD74	9606.ENSP00000353259	9606.ENSP00000009530	0	0	0	0	0.337	0	0	0.17	0.427
CD300A	LCP2	9606.ENSP00000353259	9606.ENSP00000046794	0	0	0	0	0.483	0	0	0.073	0.5
CD300A	PILRA	9606.ENSP00000353259	9606.ENSP00000198536	0	0	0	0	0.212	0	0	0.37	0.482
CD300A	IL10RA	9606.ENSP00000353259	9606.ENSP00000227752	0	0	0	0	0.351	0	0	0.187	0.45
CD300A	TREM1	9606.ENSP00000353259	9606.ENSP00000244709	0	0	0	0	0.318	0	0	0.274	0.483
CD300A	CYBA	9606.ENSP00000353259	9606.ENSP00000261623	0	0	0	0	0.119	0	0.9	0.049	0.908
CD300A	TYROBP	9606.ENSP00000353259	9606.ENSP00000262629	0	0	0	0	0.534	0.087	0	0.473	0.756
CD300A	VAMP8	9606.ENSP00000353259	9606.ENSP00000263864	0	0	0	0	0.076	0	0.9	0	0.903
CD300A	IRF8	9606.ENSP00000353259	9606.ENSP00000268638	0	0	0	0	0.365	0	0	0.204	0.473
CD300A	CD53	9606.ENSP00000353259	9606.ENSP00000271324	0	0	0	0	0.53	0	0.9	0	0.95
CD300A	FCGR2A	9606.ENSP00000353259	9606.ENSP00000271450	0	0	0	0	0.257	0	0	0.302	0.46
CD300A	FCER1G	9606.ENSP00000353259	9606.ENSP00000289902	0	0	0	0	0.335	0.129	0.9	0.237	0.949
CD300A	LAPTM5	9606.ENSP00000353259	9606.ENSP00000294507	0	0	0	0	0.459	0	0	0	0.459
CD300A	RNASE6	9606.ENSP00000353259	9606.ENSP00000302046	0	0	0	0	0.423	0	0	0	0.423
CD300A	OLR1	9606.ENSP00000353259	9606.ENSP00000309124	0	0	0	0	0.061	0	0.9	0.107	0.908
CD300A	TLR8	9606.ENSP00000353259	9606.ENSP00000312082	0	0	0	0	0.333	0	0	0.139	0.401
CD300A	CD84	9606.ENSP00000353259	9606.ENSP00000312367	0	0	0	0	0.226	0	0	0.35	0.475
CD300A	CD86	9606.ENSP00000353259	9606.ENSP00000332049	0	0	0	0	0.343	0	0	0.217	0.464
CD300A	SASH3	9606.ENSP00000353259	9606.ENSP00000349359	0	0	0	0	0.526	0	0	0.057	0.534
CD300A	CX3CR1	9606.ENSP00000353259	9606.ENSP00000351059	0	0	0	0	0.281	0	0	0.242	0.431
CD300A	FCGR2B	9606.ENSP00000353259	9606.ENSP00000351497	0	0	0	0	0.317	0	0	0.307	0.506
CD300A	CD52	9606.ENSP00000353259	9606.ENSP00000363330	0	0	0	0	0.407	0	0	0.068	0.423
CD300A	PTPRC	9606.ENSP00000353259	9606.ENSP00000411355	0	0	0	0	0.348	0.057	0	0.145	0.428
CD300A	MNDA	9606.ENSP00000353259	9606.ENSP00000357123	0	0	0	0	0.433	0	0	0	0.433
CD300A	CD72	9606.ENSP00000353259	9606.ENSP00000379980	0	0	0	0	0.105	0	0	0.399	0.439
CD300A	CSF2RB	9606.ENSP00000353259	9606.ENSP00000384053	0	0	0	0	0.41	0	0	0.109	0.453
CD300A	PARVG	9606.ENSP00000353259	9606.ENSP00000391583	0	0	0	0	0.454	0	0	0.066	0.468
CD300A	LILRB4	9606.ENSP00000353259	9606.ENSP00000375616	0	0	0	0	0.204	0	0	0.364	0.472
CD300A	LY86	9606.ENSP00000353259	9606.ENSP00000369286	0	0	0	0	0.46	0	0	0.095	0.49
CD300A	TREM2	9606.ENSP00000353259	9606.ENSP00000362205	0	0	0	0	0.119	0	0	0.536	0.574
CD300A	PTPN6	9606.ENSP00000353259	9606.ENSP00000391592	0	0	0	0	0.225	0.364	0	0.295	0.622
CD300A	PLAU	9606.ENSP00000353259	9606.ENSP00000361850	0	0	0	0	0.061	0	0.9	0.062	0.904
CD300A	CLEC5A	9606.ENSP00000353259	9606.ENSP00000449999	0	0	0	0	0.214	0	0.9	0.119	0.924
CD300A	LILRB2	9606.ENSP00000353259	9606.ENSP00000375629	0	0	0	0	0.336	0	0.9	0.214	0.943
CD300A	ITGB2	9606.ENSP00000353259	9606.ENSP00000380948	0	0	0	0	0.505	0	0.9	0.06	0.949
CD300A	ITGAM	9606.ENSP00000353259	9606.ENSP00000441691	0	0	0	0	0.42	0	0.9	0.225	0.951
CD300A	LAIR1	9606.ENSP00000353259	9606.ENSP00000375622	0	0	0	0	0.226	0	0.9	0.545	0.961
CD37	CD74	9606.ENSP00000325708	9606.ENSP00000009530	0	0	0	0	0.295	0	0	0.399	0.558
CD37	CORO1A	9606.ENSP00000325708	9606.ENSP00000219150	0	0	0	0	0.569	0	0	0.081	0.587
CD37	IL10RA	9606.ENSP00000325708	9606.ENSP00000227752	0	0	0	0	0.308	0	0	0.169	0.401
CD37	IRF8	9606.ENSP00000325708	9606.ENSP00000268638	0	0	0	0	0.2	0	0	0.512	0.593
CD37	CD53	9606.ENSP00000325708	9606.ENSP00000271324	0	0	0	0.759	0.328	0.123	0	0.843	0.509
CD37	LAPTM5	9606.ENSP00000325708	9606.ENSP00000294507	0	0	0	0	0.558	0	0	0	0.558
CD37	CLEC7A	9606.ENSP00000325708	9606.ENSP00000302569	0	0	0	0	0.098	0	0	0.624	0.646
CD37	CD72	9606.ENSP00000325708	9606.ENSP00000379980	0	0	0	0	0.117	0	0	0.35	0.401
CD37	PIK3CG	9606.ENSP00000325708	9606.ENSP00000352121	0	0	0	0	0.15	0.328	0	0	0.405
CD37	PTPN6	9606.ENSP00000325708	9606.ENSP00000391592	0	0	0	0	0.133	0.339	0	0.093	0.435
CD37	SOCS3	9606.ENSP00000325708	9606.ENSP00000330341	0	0	0	0	0	0	0	0.44	0.44
CD37	PTPRC	9606.ENSP00000325708	9606.ENSP00000411355	0	0	0	0	0.264	0.084	0	0.316	0.499
CD37	LYN	9606.ENSP00000325708	9606.ENSP00000428924	0	0	0	0	0.145	0.328	0	0.301	0.563
CD37	SYK	9606.ENSP00000325708	9606.ENSP00000364907	0	0	0	0	0.171	0.328	0	0.305	0.579
CD37	CD52	9606.ENSP00000325708	9606.ENSP00000363330	0	0	0	0	0.346	0	0	0.451	0.625
CD52	CD74	9606.ENSP00000363330	9606.ENSP00000009530	0	0	0	0	0.36	0	0	0.36	0.573
CD52	LCP2	9606.ENSP00000363330	9606.ENSP00000046794	0	0	0	0	0.54	0	0	0.07	0.554
CD52	CORO1A	9606.ENSP00000363330	9606.ENSP00000219150	0	0	0	0	0.532	0	0	0.073	0.548
CD52	IL10RA	9606.ENSP00000363330	9606.ENSP00000227752	0	0	0	0	0.538	0	0	0.147	0.589
CD52	RAC2	9606.ENSP00000363330	9606.ENSP00000249071	0	0	0	0	0.489	0	0	0	0.489
CD52	TYROBP	9606.ENSP00000363330	9606.ENSP00000262629	0	0	0	0	0.539	0	0	0	0.539
CD52	CYTIP	9606.ENSP00000363330	9606.ENSP00000264192	0	0	0	0	0.529	0	0	0	0.529
CD52	CD53	9606.ENSP00000363330	9606.ENSP00000271324	0	0	0	0	0.659	0	0	0.423	0.794
CD52	LAPTM5	9606.ENSP00000363330	9606.ENSP00000294507	0	0	0	0	0.656	0	0	0.151	0.695
CD52	FOLR2	9606.ENSP00000363330	9606.ENSP00000298223	0	0	0	0	0.162	0	0.9	0	0.912
CD52	CD86	9606.ENSP00000363330	9606.ENSP00000332049	0	0	0	0	0.333	0	0	0.4	0.582
CD52	EVI2B	9606.ENSP00000363330	9606.ENSP00000333779	0	0	0	0	0.532	0	0	0.064	0.544
CD52	SASH3	9606.ENSP00000363330	9606.ENSP00000349359	0	0	0	0	0.474	0	0	0	0.474
CD52	FCGR2B	9606.ENSP00000363330	9606.ENSP00000351497	0	0	0	0	0.32	0	0	0.215	0.443
CD52	MPEG1	9606.ENSP00000363330	9606.ENSP00000354335	0	0	0	0	0.335	0	0	0.171	0.425
CD52	IL2RG	9606.ENSP00000363330	9606.ENSP00000363318	0	0	0	0	0.468	0	0	0.145	0.526
CD52	CSF2RB	9606.ENSP00000363330	9606.ENSP00000384053	0	0	0	0	0.392	0	0	0.086	0.42
CD52	PARVG	9606.ENSP00000363330	9606.ENSP00000391583	0	0	0	0	0.46	0	0	0	0.46
CD52	ITGAM	9606.ENSP00000363330	9606.ENSP00000441691	0	0	0	0	0.332	0	0	0.265	0.488
CD52	TNFSF13B	9606.ENSP00000363330	9606.ENSP00000365048	0	0	0	0	0.152	0	0	0.441	0.505
CD52	GPR183	9606.ENSP00000363330	9606.ENSP00000365596	0	0	0	0	0.522	0	0	0	0.522
CD52	LSP1	9606.ENSP00000363330	9606.ENSP00000371194	0	0	0	0	0.523	0	0	0	0.523
CD52	LILRB2	9606.ENSP00000363330	9606.ENSP00000375629	0	0	0	0	0.522	0	0	0.089	0.545
CD52	LY86	9606.ENSP00000363330	9606.ENSP00000369286	0	0	0	0	0.538	0	0	0.063	0.549
CD52	ITGB2	9606.ENSP00000363330	9606.ENSP00000380948	0	0	0	0	0.553	0	0	0.189	0.621
CD52	GMFG	9606.ENSP00000363330	9606.ENSP00000472249	0	0	0	0	0.672	0	0	0	0.672
CD52	PTPRC	9606.ENSP00000363330	9606.ENSP00000411355	0	0	0	0	0.559	0	0	0.442	0.743
CD52	CPM	9606.ENSP00000363330	9606.ENSP00000448517	0	0	0	0	0	0	0.9	0	0.9
CD52	NRN1	9606.ENSP00000363330	9606.ENSP00000480483	0	0	0	0	0	0	0.9	0	0.9
CD53	CD74	9606.ENSP00000271324	9606.ENSP00000009530	0	0	0	0	0.471	0	0	0.349	0.641
CD53	LCP2	9606.ENSP00000271324	9606.ENSP00000046794	0	0	0	0	0.706	0	0	0.207	0.757
CD53	CORO1A	9606.ENSP00000271324	9606.ENSP00000219150	0	0	0	0	0.547	0	0	0.073	0.562
CD53	IL10RA	9606.ENSP00000271324	9606.ENSP00000227752	0	0	0	0	0.621	0	0	0.211	0.688
CD53	EVI2A	9606.ENSP00000271324	9606.ENSP00000247270	0	0	0	0	0.453	0	0	0.151	0.515
CD53	CYTH4	9606.ENSP00000271324	9606.ENSP00000248901	0	0	0	0	0.534	0	0	0	0.534
CD53	RAC2	9606.ENSP00000271324	9606.ENSP00000249071	0	0	0	0	0.555	0	0	0.167	0.613
CD53	DOCK2	9606.ENSP00000271324	9606.ENSP00000256935	0	0	0	0	0.674	0	0	0.212	0.732
CD53	LYZ	9606.ENSP00000271324	9606.ENSP00000261267	0	0	0	0	0.524	0	0	0.073	0.539
CD53	CYBA	9606.ENSP00000271324	9606.ENSP00000261623	0	0	0	0	0.13	0	0.9	0.138	0.918
CD53	TYROBP	9606.ENSP00000271324	9606.ENSP00000262629	0	0	0	0	0.563	0	0	0.244	0.655
CD53	VAMP8	9606.ENSP00000271324	9606.ENSP00000263864	0	0	0	0	0.088	0	0.9	0	0.904
CD53	CYTIP	9606.ENSP00000271324	9606.ENSP00000264192	0	0	0	0	0.677	0	0	0	0.677
CD53	IRF8	9606.ENSP00000271324	9606.ENSP00000268638	0	0	0	0	0.441	0	0	0.084	0.466
CD53	FCGR2A	9606.ENSP00000271324	9606.ENSP00000271450	0	0	0	0	0.282	0	0	0.259	0.445
CD53	PARVG	9606.ENSP00000271324	9606.ENSP00000391583	0	0	0	0	0.456	0	0	0	0.456
CD53	RGS1	9606.ENSP00000271324	9606.ENSP00000356429	0	0	0	0	0.347	0	0	0.206	0.459
CD53	FCGR2B	9606.ENSP00000271324	9606.ENSP00000351497	0	0	0	0	0.37	0	0	0.246	0.505
CD53	FERMT3	9606.ENSP00000271324	9606.ENSP00000279227	0	0	0	0	0.523	0	0	0	0.523
CD53	MS4A4A	9606.ENSP00000271324	9606.ENSP00000338648	0	0	0	0	0.523	0	0	0	0.523
CD53	CSF2RB	9606.ENSP00000271324	9606.ENSP00000384053	0	0	0	0	0.522	0	0	0.056	0.529
CD53	RNASE6	9606.ENSP00000271324	9606.ENSP00000302046	0	0	0	0	0.544	0	0	0	0.544
CD53	HCK	9606.ENSP00000271324	9606.ENSP00000444986	0	0	0	0	0.534	0	0	0.091	0.558
CD53	THEMIS2	9606.ENSP00000271324	9606.ENSP00000363031	0	0	0	0	0.525	0	0	0.123	0.565
CD53	SASH3	9606.ENSP00000271324	9606.ENSP00000349359	0	0	0	0	0.563	0	0	0.056	0.569
CD53	CD86	9606.ENSP00000271324	9606.ENSP00000332049	0	0	0	0	0.478	0	0	0.212	0.571
CD53	SAMSN1	9606.ENSP00000271324	9606.ENSP00000285670	0	0	0	0	0.556	0	0	0.075	0.572
CD53	MNDA	9606.ENSP00000271324	9606.ENSP00000357123	0	0	0	0	0.531	0	0	0.144	0.581
CD53	NCF2	9606.ENSP00000271324	9606.ENSP00000356505	0	0	0	0	0.536	0	0	0.138	0.582
CD53	LY86	9606.ENSP00000271324	9606.ENSP00000369286	0	0	0	0	0.561	0	0	0.112	0.593
CD53	NCKAP1L	9606.ENSP00000271324	9606.ENSP00000293373	0	0	0	0	0.552	0	0	0.189	0.621
CD53	GPR183	9606.ENSP00000271324	9606.ENSP00000365596	0	0	0	0	0.532	0	0	0.247	0.632
CD53	LCP1	9606.ENSP00000271324	9606.ENSP00000381581	0	0	0	0	0.674	0	0	0.107	0.696
CD53	CTSS	9606.ENSP00000271324	9606.ENSP00000357981	0	0	0	0	0.656	0	0	0.285	0.743
CD53	GMFG	9606.ENSP00000271324	9606.ENSP00000472249	0	0	0	0	0.708	0	0	0.212	0.76
CD53	PTPRC	9606.ENSP00000271324	9606.ENSP00000411355	0	0	0	0	0.708	0.084	0	0.389	0.822
CD53	EVI2B	9606.ENSP00000271324	9606.ENSP00000333779	0	0	0	0	0.77	0	0	0.292	0.83
CD53	PLAU	9606.ENSP00000271324	9606.ENSP00000361850	0	0	0	0	0	0	0.9	0.053	0.901
CD53	OLR1	9606.ENSP00000271324	9606.ENSP00000309124	0	0	0	0	0	0	0.9	0.065	0.902
CD53	SLC2A5	9606.ENSP00000271324	9606.ENSP00000366641	0	0	0	0	0.07	0	0.9	0	0.903
CD53	PTPRJ	9606.ENSP00000271324	9606.ENSP00000400010	0	0	0	0	0	0.057	0.9	0.067	0.904
CD53	PLAUR	9606.ENSP00000271324	9606.ENSP00000339328	0	0	0	0	0	0	0.9	0.119	0.908
CD53	LAPTM5	9606.ENSP00000271324	9606.ENSP00000294507	0	0	0	0	0.816	0	0	0.532	0.91
CD53	LAIR1	9606.ENSP00000271324	9606.ENSP00000375622	0	0	0	0	0.214	0	0.9	0.112	0.924
CD53	CLEC5A	9606.ENSP00000271324	9606.ENSP00000449999	0	0	0	0	0.214	0	0.9	0.138	0.926
CD53	FCER1G	9606.ENSP00000271324	9606.ENSP00000289902	0	0	0	0	0.346	0	0.9	0.255	0.947
CD53	LILRB2	9606.ENSP00000271324	9606.ENSP00000375629	0	0	0	0	0.53	0	0.9	0	0.95
CD53	ITGAM	9606.ENSP00000271324	9606.ENSP00000441691	0	0	0	0	0.404	0.064	0.9	0.243	0.952
CD53	ITGB2	9606.ENSP00000271324	9606.ENSP00000380948	0	0	0	0	0.671	0	0.9	0.348	0.976
CD72	CD74	9606.ENSP00000379980	9606.ENSP00000009530	0	0	0	0	0.107	0	0	0.384	0.427
CD72	TYROBP	9606.ENSP00000379980	9606.ENSP00000262629	0	0	0	0	0.11	0.077	0	0.425	0.487
CD72	FCGR2B	9606.ENSP00000379980	9606.ENSP00000351497	0	0	0	0	0.096	0	0	0.4	0.434
CD72	SYK	9606.ENSP00000379980	9606.ENSP00000364907	0	0	0	0	0.103	0.393	0.9	0.449	0.966
CD72	LAIR1	9606.ENSP00000379980	9606.ENSP00000375622	0	0	0	0	0.086	0	0	0.459	0.485
CD72	PLCG2	9606.ENSP00000379980	9606.ENSP00000482457	0	0	0	0	0.099	0	0.9	0.295	0.93
CD72	PTPN6	9606.ENSP00000379980	9606.ENSP00000391592	0	0	0	0	0.096	0.379	0.9	0.422	0.963
CD72	LYN	9606.ENSP00000379980	9606.ENSP00000428924	0	0	0	0	0.062	0.393	0.9	0.533	0.969
CD74	SYK	9606.ENSP00000009530	9606.ENSP00000364907	0	0	0	0	0.171	0.062	0	0.292	0.401
CD74	CSF2RB	9606.ENSP00000009530	9606.ENSP00000384053	0	0	0	0	0.361	0	0	0.109	0.406
CD74	MNDA	9606.ENSP00000009530	9606.ENSP00000357123	0	0	0	0	0.334	0	0	0.148	0.408
CD74	TLR2	9606.ENSP00000009530	9606.ENSP00000260010	0	0	0	0	0.186	0.059	0	0.297	0.414
CD74	LCP2	9606.ENSP00000009530	9606.ENSP00000046794	0	0	0	0	0.381	0	0	0.097	0.417
CD74	MPEG1	9606.ENSP00000009530	9606.ENSP00000354335	0	0	0	0	0.37	0	0	0.113	0.418
CD74	IL2RG	9606.ENSP00000009530	9606.ENSP00000363318	0	0	0	0	0.3	0	0	0.214	0.427
CD74	FCER1G	9606.ENSP00000009530	9606.ENSP00000289902	0	0	0	0	0.204	0	0	0.317	0.433
CD74	HCK	9606.ENSP00000009530	9606.ENSP00000444986	0	0	0	0	0.336	0.062	0	0.166	0.435
CD74	IL10RA	9606.ENSP00000009530	9606.ENSP00000227752	0	0	0	0	0.325	0	0	0.212	0.446
CD74	FCGR2B	9606.ENSP00000009530	9606.ENSP00000351497	0	0	0	0	0.231	0	0	0.356	0.484
CD74	LCP1	9606.ENSP00000009530	9606.ENSP00000381581	0	0	0	0	0.232	0	0	0.39	0.512
CD74	ITGAM	9606.ENSP00000009530	9606.ENSP00000441691	0	0	0	0	0.283	0	0	0.422	0.568
CD74	CSF1R	9606.ENSP00000009530	9606.ENSP00000286301	0	0	0	0	0.431	0	0	0.274	0.569
CD74	CD84	9606.ENSP00000009530	9606.ENSP00000312367	0	0	0	0	0.142	0	0	0.555	0.602
CD74	PTPRC	9606.ENSP00000009530	9606.ENSP00000411355	0	0	0	0	0.355	0.05	0	0.438	0.626
CD74	CD86	9606.ENSP00000009530	9606.ENSP00000332049	0	0	0	0	0.346	0	0	0.462	0.634
CD74	LY86	9606.ENSP00000009530	9606.ENSP00000369286	0	0	0	0	0.554	0	0	0.217	0.636
CD74	LAPTM5	9606.ENSP00000009530	9606.ENSP00000294507	0	0	0	0	0.587	0	0	0.172	0.643
CD74	IRF8	9606.ENSP00000009530	9606.ENSP00000268638	0	0	0	0	0.539	0	0	0.292	0.66
CD74	TYROBP	9606.ENSP00000009530	9606.ENSP00000262629	0	0	0	0	0.581	0	0	0.254	0.674
CD74	ITGB2	9606.ENSP00000009530	9606.ENSP00000380948	0	0	0	0	0.601	0	0	0.338	0.724
CD74	CXCR4	9606.ENSP00000009530	9606.ENSP00000386884	0	0	0	0	0.098	0.379	0	0.725	0.832
CD74	LGMN	9606.ENSP00000009530	9606.ENSP00000376911	0	0	0	0	0.063	0	0.9	0.31	0.929
CD74	CTSB	9606.ENSP00000009530	9606.ENSP00000345672	0	0	0	0	0.061	0.161	0.9	0.36	0.942
CD74	HLA-DPB1	9606.ENSP00000009530	9606.ENSP00000408146	0	0	0	0	0.35	0.411	0.9	0.424	0.975
CD74	CTSS	9606.ENSP00000009530	9606.ENSP00000357981	0	0	0	0	0.621	0.161	0.9	0.571	0.984
CD74	HLA-DMB	9606.ENSP00000009530	9606.ENSP00000398890	0	0	0	0	0.631	0.379	0.9	0.445	0.985
CD74	HLA-DMA	9606.ENSP00000009530	9606.ENSP00000363976	0	0	0	0	0.525	0.472	0.9	0.641	0.989
CD84	TYROBP	9606.ENSP00000312367	9606.ENSP00000262629	0	0	0	0	0.268	0	0	0.233	0.415
CD84	FCER1G	9606.ENSP00000312367	9606.ENSP00000289902	0	0	0	0	0.309	0	0	0.296	0.492
CD84	NCKAP1L	9606.ENSP00000312367	9606.ENSP00000293373	0	0	0	0	0.362	0	0	0.11	0.408
CD84	FCGR2B	9606.ENSP00000312367	9606.ENSP00000351497	0	0	0	0	0.214	0	0	0.275	0.406
CD84	MPEG1	9606.ENSP00000312367	9606.ENSP00000354335	0	0	0	0	0.394	0	0	0.085	0.422
CD84	LAIR1	9606.ENSP00000312367	9606.ENSP00000375622	0	0	0	0	0.264	0	0	0.251	0.425
CD84	CD86	9606.ENSP00000312367	9606.ENSP00000332049	0	0	0	0	0.231	0	0	0.348	0.477
CD84	SYK	9606.ENSP00000312367	9606.ENSP00000364907	0	0	0	0	0.157	0	0	0.467	0.532
CD84	PTPRC	9606.ENSP00000312367	9606.ENSP00000411355	0	0	0	0	0.341	0	0	0.319	0.532
CD86	LCP2	9606.ENSP00000332049	9606.ENSP00000046794	0	0	0	0	0.395	0	0	0.286	0.549
CD86	IL10RA	9606.ENSP00000332049	9606.ENSP00000227752	0	0	0	0	0.544	0	0	0.51	0.767
CD86	TNFSF10	9606.ENSP00000332049	9606.ENSP00000241261	0	0	0	0	0.137	0	0	0.401	0.46
CD86	TREM1	9606.ENSP00000332049	9606.ENSP00000244709	0	0	0	0	0.351	0	0	0.348	0.559
CD86	DOCK2	9606.ENSP00000332049	9606.ENSP00000256935	0	0	0	0	0.343	0	0	0.147	0.416
CD86	TLR2	9606.ENSP00000332049	9606.ENSP00000260010	0	0	0	0	0.288	0	0	0.839	0.881
CD86	LYZ	9606.ENSP00000332049	9606.ENSP00000261267	0	0	0	0	0.296	0	0	0.242	0.444
CD86	MSR1	9606.ENSP00000332049	9606.ENSP00000262101	0	0	0	0	0.164	0	0	0.446	0.517
CD86	TYROBP	9606.ENSP00000332049	9606.ENSP00000262629	0	0	0	0	0.549	0	0	0.369	0.703
CD86	SELP	9606.ENSP00000332049	9606.ENSP00000263686	0	0	0	0	0.113	0	0	0.433	0.475
CD86	ICAM1	9606.ENSP00000332049	9606.ENSP00000264832	0	0	0	0	0.09	0	0	0.789	0.799
CD86	IRF8	9606.ENSP00000332049	9606.ENSP00000268638	0	0	0	0	0.432	0	0	0.47	0.686
CD86	FCGR2A	9606.ENSP00000332049	9606.ENSP00000271450	0	0	0	0	0.265	0	0	0.721	0.786
CD86	LY96	9606.ENSP00000332049	9606.ENSP00000284818	0	0	0	0	0.211	0	0	0.397	0.503
CD86	CSF1R	9606.ENSP00000332049	9606.ENSP00000286301	0	0	0	0	0.352	0	0	0.559	0.702
CD86	FCER1G	9606.ENSP00000332049	9606.ENSP00000289902	0	0	0	0	0.322	0	0	0.226	0.453
CD86	LAPTM5	9606.ENSP00000332049	9606.ENSP00000294507	0	0	0	0	0.403	0	0	0.041	0.403
CD86	VCAM1	9606.ENSP00000332049	9606.ENSP00000294728	0	0	0	0	0.094	0	0	0.537	0.562
CD86	FOLR2	9606.ENSP00000332049	9606.ENSP00000298223	0	0	0	0	0.358	0	0	0.106	0.402
CD86	RNASE6	9606.ENSP00000332049	9606.ENSP00000302046	0	0	0	0	0.511	0	0	0	0.511
CD86	CLEC7A	9606.ENSP00000332049	9606.ENSP00000302569	0	0	0	0	0.185	0	0	0.537	0.607
CD86	IL7R	9606.ENSP00000332049	9606.ENSP00000306157	0	0	0	0	0.138	0	0	0.57	0.613
CD86	HAVCR2	9606.ENSP00000332049	9606.ENSP00000312002	0	0	0	0	0.18	0	0	0.571	0.633
CD86	TLR8	9606.ENSP00000332049	9606.ENSP00000312082	0	0	0	0	0.381	0	0	0.669	0.786
CD86	SOCS3	9606.ENSP00000332049	9606.ENSP00000330341	0	0	0	0	0.08	0	0	0.44	0.463
CD86	CLEC5A	9606.ENSP00000332049	9606.ENSP00000449999	0	0	0	0	0.322	0	0	0.153	0.401
CD86	MS4A6A	9606.ENSP00000332049	9606.ENSP00000392770	0	0	0	0	0.403	0	0	0	0.403
CD86	NCF2	9606.ENSP00000332049	9606.ENSP00000356505	0	0	0	0	0.378	0	0	0.085	0.407
CD86	MS4A4A	9606.ENSP00000332049	9606.ENSP00000338648	0	0	0	0	0.403	0	0	0.064	0.417
CD86	LCP1	9606.ENSP00000332049	9606.ENSP00000381581	0	0	0	0	0.351	0	0	0.146	0.423
CD86	PTGS2	9606.ENSP00000332049	9606.ENSP00000356438	0	0	0	0	0.076	0	0	0.405	0.427
CD86	HLA-DMB	9606.ENSP00000332049	9606.ENSP00000398890	0	0	0	0	0.344	0	0	0.187	0.444
CD86	MPEG1	9606.ENSP00000332049	9606.ENSP00000354335	0	0	0	0	0.446	0	0	0	0.446
CD86	RGS1	9606.ENSP00000332049	9606.ENSP00000356429	0	0	0	0	0.358	0	0	0.174	0.447
CD86	TREM2	9606.ENSP00000332049	9606.ENSP00000362205	0	0	0	0	0.183	0	0	0.354	0.449
CD86	CTSS	9606.ENSP00000332049	9606.ENSP00000357981	0	0	0	0	0.372	0	0	0.165	0.453
CD86	HCK	9606.ENSP00000332049	9606.ENSP00000444986	0	0	0	0	0.37	0	0	0.187	0.466
CD86	CXCL12	9606.ENSP00000332049	9606.ENSP00000379140	0	0	0	0	0	0	0	0.47	0.47
CD86	SASH3	9606.ENSP00000332049	9606.ENSP00000349359	0	0	0	0	0.473	0	0	0	0.473
CD86	CXCL2	9606.ENSP00000332049	9606.ENSP00000427279	0	0	0	0	0.082	0	0	0.454	0.477
CD86	IL2RG	9606.ENSP00000332049	9606.ENSP00000363318	0	0	0	0	0.314	0	0	0.27	0.478
CD86	MMP9	9606.ENSP00000332049	9606.ENSP00000361405	0	0	0	0	0.181	0	0	0.4	0.487
CD86	MNDA	9606.ENSP00000332049	9606.ENSP00000357123	0	0	0	0	0.507	0	0	0.051	0.513
CD86	HLA-DMA	9606.ENSP00000332049	9606.ENSP00000363976	0	0	0	0	0.23	0	0	0.399	0.517
CD86	CSF2RB	9606.ENSP00000332049	9606.ENSP00000384053	0	0	0	0	0.49	0	0	0.116	0.53
CD86	GPR183	9606.ENSP00000332049	9606.ENSP00000365596	0	0	0	0	0.488	0	0	0.175	0.56
CD86	LGALS9	9606.ENSP00000332049	9606.ENSP00000378856	0	0	0	0	0.278	0	0	0.439	0.578
CD86	SYK	9606.ENSP00000332049	9606.ENSP00000364907	0	0	0	0	0.231	0	0	0.479	0.583
CD86	CX3CR1	9606.ENSP00000332049	9606.ENSP00000351059	0	0	0	0	0.183	0	0	0.543	0.611
CD86	CXCR4	9606.ENSP00000332049	9606.ENSP00000386884	0	0	0	0	0.137	0	0	0.584	0.626
CD86	ITGB2	9606.ENSP00000332049	9606.ENSP00000380948	0	0	0	0	0.432	0	0	0.39	0.638
CD86	TNFSF13B	9606.ENSP00000332049	9606.ENSP00000365048	0	0	0	0	0.152	0	0	0.593	0.64
CD86	LILRB4	9606.ENSP00000332049	9606.ENSP00000375616	0	0	0	0	0.244	0	0	0.581	0.669
CD86	LY86	9606.ENSP00000332049	9606.ENSP00000369286	0	0	0	0	0.67	0	0	0.172	0.715
CD86	LILRB2	9606.ENSP00000332049	9606.ENSP00000375629	0	0	0	0	0.528	0	0	0.495	0.751
CD86	FCGR2B	9606.ENSP00000332049	9606.ENSP00000351497	0	0	0	0	0.347	0	0	0.749	0.829
CD86	PTPRC	9606.ENSP00000332049	9606.ENSP00000411355	0	0	0	0	0.37	0	0	0.763	0.845
CD86	ITGAM	9606.ENSP00000332049	9606.ENSP00000441691	0	0	0	0	0.35	0	0	0.882	0.92
CD86	LYN	9606.ENSP00000332049	9606.ENSP00000428924	0	0	0	0	0.143	0	0.9	0.348	0.939
CDH5	VWF	9606.ENSP00000344115	9606.ENSP00000261405	0	0	0	0	0.385	0	0	0.811	0.879
CDH5	SELP	9606.ENSP00000344115	9606.ENSP00000263686	0	0	0	0	0.091	0.056	0	0.56	0.589
CDH5	ICAM1	9606.ENSP00000344115	9606.ENSP00000264832	0	0	0	0	0.064	0	0	0.793	0.798
CDH5	VCAM1	9606.ENSP00000344115	9606.ENSP00000294728	0	0	0	0	0.108	0	0	0.732	0.751
CDH5	ITGAM	9606.ENSP00000344115	9606.ENSP00000441691	0	0	0	0	0.061	0.053	0	0.517	0.533
CDH5	CXCR4	9606.ENSP00000344115	9606.ENSP00000386884	0	0	0	0	0.061	0	0	0.543	0.552
CDH5	CXCL12	9606.ENSP00000344115	9606.ENSP00000379140	0	0	0	0	0.076	0	0	0.543	0.559
CDH5	MMP9	9606.ENSP00000344115	9606.ENSP00000361405	0	0	0	0	0	0	0	0.565	0.565
CDH5	SPP1	9606.ENSP00000344115	9606.ENSP00000378517	0	0	0	0	0.065	0	0	0.612	0.622
CDH5	PTPRC	9606.ENSP00000344115	9606.ENSP00000411355	0	0	0	0	0.061	0.152	0	0.709	0.748
CDH5	PTPRJ	9606.ENSP00000344115	9606.ENSP00000400010	0	0	0	0	0	0.152	0.9	0.65	0.967
CECR1	PILRA	9606.ENSP00000382731	9606.ENSP00000198536	0	0	0	0	0.105	0	0	0.494	0.528
CECR1	PYCARD	9606.ENSP00000382731	9606.ENSP00000247470	0	0	0	0	0.082	0	0.9	0.051	0.905
CECR1	LYZ	9606.ENSP00000382731	9606.ENSP00000261267	0	0	0	0	0.119	0	0.9	0	0.908
CECR1	DAB2	9606.ENSP00000382731	9606.ENSP00000313391	0	0	0	0	0	0	0	0.408	0.408
CECR1	MNDA	9606.ENSP00000382731	9606.ENSP00000357123	0	0	0	0	0.195	0	0.9	0	0.916
CECR1	RNASET2	9606.ENSP00000382731	9606.ENSP00000426455	0	0	0	0	0.061	0	0.9	0.283	0.926
CHI3L1	CTSZ	9606.ENSP00000255409	9606.ENSP00000217131	0	0	0	0	0.06	0	0.9	0.146	0.912
CHI3L1	SPP1	9606.ENSP00000255409	9606.ENSP00000378517	0	0	0	0	0.098	0	0	0.478	0.509
CHI3L1	MMP9	9606.ENSP00000255409	9606.ENSP00000361405	0	0	0	0	0.105	0	0	0.699	0.719
CHI3L1	DOCK2	9606.ENSP00000255409	9606.ENSP00000256935	0	0	0	0	0.049	0	0.9	0	0.9
CHI3L1	HPSE	9606.ENSP00000255409	9606.ENSP00000384262	0	0	0	0	0	0	0.9	0	0.9
CHI3L1	PTPN6	9606.ENSP00000255409	9606.ENSP00000391592	0	0	0	0	0.058	0	0.9	0	0.901
CHI3L1	LYZ	9606.ENSP00000255409	9606.ENSP00000261267	0	0	0	0	0.077	0	0.9	0.08	0.907
CLEC5A	TREM1	9606.ENSP00000449999	9606.ENSP00000244709	0	0	0	0	0.346	0	0	0.554	0.696
CLEC5A	TLR2	9606.ENSP00000449999	9606.ENSP00000260010	0	0	0	0	0.342	0.06	0	0.354	0.566
CLEC5A	CYBA	9606.ENSP00000449999	9606.ENSP00000261623	0	0	0	0	0.062	0	0.9	0	0.902
CLEC5A	TYROBP	9606.ENSP00000449999	9606.ENSP00000262629	0	0	0	0	0.463	0.447	0.9	0.807	0.993
CLEC5A	VAMP8	9606.ENSP00000449999	9606.ENSP00000263864	0	0	0	0	0	0	0.9	0	0.9
CLEC5A	CSF1R	9606.ENSP00000449999	9606.ENSP00000286301	0	0	0	0	0.345	0.124	0	0.19	0.495
CLEC5A	FCER1G	9606.ENSP00000449999	9606.ENSP00000289902	0	0	0	0	0.348	0	0.9	0.191	0.942
CLEC5A	OLR1	9606.ENSP00000449999	9606.ENSP00000309124	0	0	0	0	0.117	0	0.9	0.199	0.923
CLEC5A	TLR8	9606.ENSP00000449999	9606.ENSP00000312082	0	0	0	0	0.428	0.06	0	0.297	0.589
CLEC5A	PLAUR	9606.ENSP00000449999	9606.ENSP00000339328	0	0	0	0	0.088	0	0.9	0	0.904
CLEC5A	MNDA	9606.ENSP00000449999	9606.ENSP00000357123	0	0	0	0	0.458	0	0	0	0.457
CLEC5A	PLAU	9606.ENSP00000449999	9606.ENSP00000361850	0	0	0	0	0	0	0.9	0	0.9
CLEC5A	TREM2	9606.ENSP00000449999	9606.ENSP00000362205	0	0	0	0	0.23	0	0	0.56	0.647
CLEC5A	SYK	9606.ENSP00000449999	9606.ENSP00000364907	0	0	0	0	0.115	0.063	0	0.488	0.538
CLEC5A	SLC2A5	9606.ENSP00000449999	9606.ENSP00000366641	0	0	0	0	0.06	0	0.9	0	0.901
CLEC5A	LY86	9606.ENSP00000449999	9606.ENSP00000369286	0	0	0	0	0.313	0	0	0.258	0.468
CLEC5A	LAIR1	9606.ENSP00000449999	9606.ENSP00000375622	0	0	0	0	0.169	0	0.9	0	0.913
CLEC5A	LILRB2	9606.ENSP00000449999	9606.ENSP00000375629	0	0	0	0	0.332	0	0.9	0	0.93
CLEC5A	ITGB2	9606.ENSP00000449999	9606.ENSP00000380948	0	0	0	0	0.293	0	0.9	0.151	0.934
CLEC5A	PTPRJ	9606.ENSP00000449999	9606.ENSP00000400010	0	0	0	0	0.062	0	0.9	0	0.902
CLEC5A	ITGAM	9606.ENSP00000449999	9606.ENSP00000441691	0	0	0	0	0.351	0	0.9	0.253	0.947
CLEC7A	TREM1	9606.ENSP00000302569	9606.ENSP00000244709	0	0	0	0	0.228	0	0	0.421	0.534
CLEC7A	PYCARD	9606.ENSP00000302569	9606.ENSP00000247470	0	0	0	0	0.061	0	0	0.399	0.411
CLEC7A	TLR2	9606.ENSP00000302569	9606.ENSP00000260010	0	0	0	0	0.278	0.391	0	0.888	0.946
CLEC7A	MSR1	9606.ENSP00000302569	9606.ENSP00000262101	0	0	0	0	0.2	0	0	0.4	0.499
CLEC7A	TYROBP	9606.ENSP00000302569	9606.ENSP00000262629	0	0	0	0	0.229	0.132	0	0.527	0.656
CLEC7A	FCGR2A	9606.ENSP00000302569	9606.ENSP00000271450	0	0	0	0	0.29	0	0	0.427	0.575
CLEC7A	FCER1G	9606.ENSP00000302569	9606.ENSP00000289902	0	0	0	0	0.199	0	0	0.382	0.483
CLEC7A	CTSS	9606.ENSP00000302569	9606.ENSP00000357981	0	0	0	0	0.287	0	0	0.2	0.405
CLEC7A	LILRB2	9606.ENSP00000302569	9606.ENSP00000375629	0	0	0	0	0.397	0	0	0.104	0.436
CLEC7A	CXCL2	9606.ENSP00000302569	9606.ENSP00000427279	0	0	0	0	0.062	0	0	0.44	0.452
CLEC7A	TREM2	9606.ENSP00000302569	9606.ENSP00000362205	0	0	0	0	0.107	0	0	0.411	0.452
CLEC7A	FCGR2B	9606.ENSP00000302569	9606.ENSP00000351497	0	0	0	0	0.151	0	0	0.423	0.489
CLEC7A	PTPRC	9606.ENSP00000302569	9606.ENSP00000411355	0	0	0	0	0.199	0	0	0.405	0.504
CLEC7A	LGALS9	9606.ENSP00000302569	9606.ENSP00000378856	0	0	0	0	0.111	0	0	0.511	0.547
CLEC7A	ITGAM	9606.ENSP00000302569	9606.ENSP00000441691	0	0	0	0	0.182	0	0	0.558	0.623
CLEC7A	TLR8	9606.ENSP00000302569	9606.ENSP00000312082	0	0	0	0	0.326	0.06	0	0.671	0.773
CLEC7A	PLCG2	9606.ENSP00000302569	9606.ENSP00000482457	0	0	0	0	0.061	0	0.9	0.188	0.917
CLEC7A	SYK	9606.ENSP00000302569	9606.ENSP00000364907	0	0	0	0	0.118	0.063	0.9	0.876	0.988
CORO1A	LCP2	9606.ENSP00000219150	9606.ENSP00000046794	0	0	0	0	0.362	0	0	0.118	0.413
CORO1A	IL2RG	9606.ENSP00000219150	9606.ENSP00000363318	0	0	0	0	0.353	0	0	0.114	0.402
CORO1A	PTPN6	9606.ENSP00000219150	9606.ENSP00000391592	0	0	0	0	0.295	0	0	0.187	0.403
CORO1A	LY86	9606.ENSP00000219150	9606.ENSP00000369286	0	0	0	0	0.364	0	0	0.101	0.404
CORO1A	TYROBP	9606.ENSP00000219150	9606.ENSP00000262629	0	0	0	0	0.405	0	0	0	0.405
CORO1A	IRF8	9606.ENSP00000219150	9606.ENSP00000268638	0	0	0	0	0.367	0	0	0.127	0.424
CORO1A	LSP1	9606.ENSP00000219150	9606.ENSP00000371194	0	0	0	0	0.349	0	0	0.155	0.427
CORO1A	DOCK8	9606.ENSP00000219150	9606.ENSP00000394888	0	0	0	0	0.156	0	0	0.352	0.431
CORO1A	TLR2	9606.ENSP00000219150	9606.ENSP00000260010	0	0	0	0	0.117	0.051	0	0.388	0.442
CORO1A	PTPRC	9606.ENSP00000219150	9606.ENSP00000411355	0	0	0	0	0.437	0	0	0.138	0.494
CORO1A	COTL1	9606.ENSP00000219150	9606.ENSP00000262428	0	0	0	0	0.307	0	0	0.301	0.496
CORO1A	FERMT3	9606.ENSP00000219150	9606.ENSP00000279227	0	0	0	0	0.519	0	0	0.193	0.596
CORO1A	MYO1F	9606.ENSP00000219150	9606.ENSP00000344871	0	0	0	0	0.324	0.084	0	0.404	0.599
CORO1A	SASH3	9606.ENSP00000219150	9606.ENSP00000349359	0	0	0	0	0.602	0	0	0	0.602
CORO1A	CYBA	9606.ENSP00000219150	9606.ENSP00000261623	0	0	0	0	0.635	0	0	0.052	0.639
CORO1A	DOCK2	9606.ENSP00000219150	9606.ENSP00000256935	0	0	0	0	0.541	0	0	0.297	0.663
CORO1A	ITGB2	9606.ENSP00000219150	9606.ENSP00000380948	0	0	0	0	0.582	0	0	0.244	0.67
CORO1A	LCP1	9606.ENSP00000219150	9606.ENSP00000381581	0	0	0	0	0.464	0.05	0	0.47	0.707
CORO1A	RAC2	9606.ENSP00000219150	9606.ENSP00000249071	0	0	0	0	0.63	0	0	0.32	0.738
CORO1A	LAPTM5	9606.ENSP00000219150	9606.ENSP00000294507	0	0	0	0	0.831	0	0	0.165	0.853
COTL1	MYO1F	9606.ENSP00000262428	9606.ENSP00000344871	0	0	0	0	0.064	0.185	0	0.366	0.474
COTL1	LCP1	9606.ENSP00000262428	9606.ENSP00000381581	0	0	0	0	0.177	0.186	0	0.444	0.595
CP	SLC31A2	9606.ENSP00000264613	9606.ENSP00000259392	0	0	0	0	0	0	0	0.531	0.531
CP	CTSB	9606.ENSP00000264613	9606.ENSP00000345672	0	0	0	0	0.061	0	0	0.45	0.461
CP	MGAT4A	9606.ENSP00000264613	9606.ENSP00000264968	0	0	0	0	0	0	0.9	0	0.9
CP	FAM20A	9606.ENSP00000264613	9606.ENSP00000468308	0	0	0	0	0.062	0	0.9	0	0.902
CP	TNC	9606.ENSP00000264613	9606.ENSP00000265131	0	0	0	0	0.083	0	0.9	0	0.904
CP	SPP1	9606.ENSP00000264613	9606.ENSP00000378517	0	0	0	0	0.088	0	0.9	0.246	0.925
CP	SERPINA1	9606.ENSP00000264613	9606.ENSP00000416066	0	0	0	0	0.118	0	0.9	0.801	0.981
CPM	LYZ	9606.ENSP00000448517	9606.ENSP00000261267	0	0	0	0	0.069	0	0	0.536	0.549
CPM	FOLR2	9606.ENSP00000448517	9606.ENSP00000298223	0	0	0	0	0.065	0	0.9	0	0.902
CPM	NRN1	9606.ENSP00000448517	9606.ENSP00000480483	0	0	0	0	0	0	0.9	0	0.9
CSF1R	LCP2	9606.ENSP00000286301	9606.ENSP00000046794	0	0	0	0	0.544	0	0	0.237	0.637
CSF1R	IL10RA	9606.ENSP00000286301	9606.ENSP00000227752	0	0	0	0	0.536	0	0	0.286	0.654
CSF1R	CYTH4	9606.ENSP00000286301	9606.ENSP00000248901	0	0	0	0	0.572	0	0	0	0.572
CSF1R	GIMAP4	9606.ENSP00000286301	9606.ENSP00000255945	0	0	0	0	0.548	0	0	0	0.548
CSF1R	TLR2	9606.ENSP00000286301	9606.ENSP00000260010	0	0	0	0	0.347	0.089	0	0.473	0.659
CSF1R	LYZ	9606.ENSP00000286301	9606.ENSP00000261267	0	0	0	0	0.224	0	0	0.296	0.43
CSF1R	VWF	9606.ENSP00000286301	9606.ENSP00000261405	0	0	0	0	0.463	0	0	0.33	0.625
CSF1R	MSR1	9606.ENSP00000286301	9606.ENSP00000262101	0	0	0	0	0.171	0	0	0.429	0.506
CSF1R	TYROBP	9606.ENSP00000286301	9606.ENSP00000262629	0	0	0	0	0.925	0	0	0.539	0.964
CSF1R	SELP	9606.ENSP00000286301	9606.ENSP00000263686	0	0	0	0	0.159	0.124	0	0.293	0.434
CSF1R	ICAM1	9606.ENSP00000286301	9606.ENSP00000264832	0	0	0	0	0.082	0	0	0.426	0.45
CSF1R	IRF8	9606.ENSP00000286301	9606.ENSP00000268638	0	0	0	0	0.338	0	0	0.588	0.716
CSF1R	FCGR2A	9606.ENSP00000286301	9606.ENSP00000271450	0	0	0	0	0.393	0	0	0.53	0.703
CSF1R	IL2RG	9606.ENSP00000286301	9606.ENSP00000363318	0	0	0	0	0.263	0	0	0.228	0.407
CSF1R	MYO1F	9606.ENSP00000286301	9606.ENSP00000344871	0	0	0	0	0.366	0	0	0.108	0.41
CSF1R	GMFG	9606.ENSP00000286301	9606.ENSP00000472249	0	0	0	0	0.123	0	0	0.37	0.424
CSF1R	SLCO2B1	9606.ENSP00000286301	9606.ENSP00000289575	0	0	0	0	0.439	0	0	0	0.439
CSF1R	TMEM119	9606.ENSP00000286301	9606.ENSP00000376553	0	0	0	0	0.082	0	0	0.434	0.458
CSF1R	DOK3	9606.ENSP00000286301	9606.ENSP00000349727	0	0	0	0	0.125	0.185	0	0.326	0.478
CSF1R	CXCR4	9606.ENSP00000286301	9606.ENSP00000386884	0	0	0	0	0.065	0.05	0	0.473	0.491
CSF1R	CXCL12	9606.ENSP00000286301	9606.ENSP00000379140	0	0	0	0	0.088	0	0	0.478	0.503
CSF1R	PLTP	9606.ENSP00000286301	9606.ENSP00000417138	0	0	0	0	0.064	0	0	0.492	0.504
CSF1R	LYN	9606.ENSP00000286301	9606.ENSP00000428924	0	0	0	0.711	0.099	0.414	0	0.387	0.507
CSF1R	SOCS3	9606.ENSP00000286301	9606.ENSP00000330341	0	0	0	0	0.065	0.391	0	0.205	0.508
CSF1R	PLCG2	9606.ENSP00000286301	9606.ENSP00000482457	0	0	0	0	0.125	0.374	0	0.194	0.52
CSF1R	GIMAP8	9606.ENSP00000286301	9606.ENSP00000305107	0	0	0	0	0.535	0	0	0	0.535
CSF1R	MNDA	9606.ENSP00000286301	9606.ENSP00000357123	0	0	0	0	0.525	0	0	0.075	0.542
CSF1R	LAPTM5	9606.ENSP00000286301	9606.ENSP00000294507	0	0	0	0	0.527	0	0	0.101	0.557
CSF1R	MMP9	9606.ENSP00000286301	9606.ENSP00000361405	0	0	0	0	0.168	0	0	0.492	0.559
CSF1R	LCP1	9606.ENSP00000286301	9606.ENSP00000381581	0	0	0	0	0.234	0	0	0.456	0.565
CSF1R	NCF2	9606.ENSP00000286301	9606.ENSP00000356505	0	0	0	0	0.545	0	0	0.088	0.567
CSF1R	FOLR2	9606.ENSP00000286301	9606.ENSP00000298223	0	0	0	0	0.543	0.05	0	0.102	0.576
CSF1R	SLAMF8	9606.ENSP00000286301	9606.ENSP00000289707	0	0	0	0	0.563	0	0	0.126	0.602
CSF1R	TLR8	9606.ENSP00000286301	9606.ENSP00000312082	0	0	0	0	0.341	0.089	0	0.398	0.607
CSF1R	PTGS2	9606.ENSP00000286301	9606.ENSP00000356438	0	0	0	0	0.087	0	0	0.613	0.631
CSF1R	HCK	9606.ENSP00000286301	9606.ENSP00000444986	0	0	0	0.713	0.567	0.096	0	0.378	0.633
CSF1R	FCGR2B	9606.ENSP00000286301	9606.ENSP00000351497	0	0	0	0	0.345	0	0	0.547	0.69
CSF1R	FCER1G	9606.ENSP00000286301	9606.ENSP00000289902	0	0	0	0	0.664	0	0	0.172	0.71
CSF1R	MS4A6A	9606.ENSP00000286301	9606.ENSP00000392770	0	0	0	0	0.704	0	0	0.064	0.712
CSF1R	VCAM1	9606.ENSP00000286301	9606.ENSP00000294728	0	0	0	0	0.51	0	0	0.441	0.714
CSF1R	CX3CR1	9606.ENSP00000286301	9606.ENSP00000351059	0	0	0	0	0.162	0	0	0.687	0.727
CSF1R	LY86	9606.ENSP00000286301	9606.ENSP00000369286	0	0	0	0	0.664	0	0	0.219	0.727
CSF1R	CSF2RB	9606.ENSP00000286301	9606.ENSP00000384053	0	0	0	0	0.593	0.064	0	0.348	0.729
CSF1R	CTSS	9606.ENSP00000286301	9606.ENSP00000357981	0	0	0	0	0.719	0	0	0.21	0.769
CSF1R	TREM2	9606.ENSP00000286301	9606.ENSP00000362205	0	0	0	0	0.508	0	0	0.57	0.779
CSF1R	MPEG1	9606.ENSP00000286301	9606.ENSP00000354335	0	0	0	0	0.671	0	0	0.44	0.808
CSF1R	LILRB2	9606.ENSP00000286301	9606.ENSP00000375629	0	0	0	0	0.804	0	0	0.117	0.819
CSF1R	ITGB2	9606.ENSP00000286301	9606.ENSP00000380948	0	0	0	0	0.77	0.085	0	0.225	0.823
CSF1R	PTPRC	9606.ENSP00000286301	9606.ENSP00000411355	0	0	0	0	0.537	0.094	0	0.693	0.86
CSF1R	ITGAM	9606.ENSP00000286301	9606.ENSP00000441691	0	0	0	0	0.532	0	0	0.826	0.915
CSF2RB	LCP2	9606.ENSP00000384053	9606.ENSP00000046794	0	0	0	0	0.681	0	0	0	0.681
CSF2RB	IL10RA	9606.ENSP00000384053	9606.ENSP00000227752	0	0	0	0	0.436	0	0	0.329	0.605
CSF2RB	TREM1	9606.ENSP00000384053	9606.ENSP00000244709	0	0	0	0	0.457	0	0	0	0.457
CSF2RB	CYTH4	9606.ENSP00000384053	9606.ENSP00000248901	0	0	0	0	0.606	0	0	0	0.606
CSF2RB	DOCK2	9606.ENSP00000384053	9606.ENSP00000256935	0	0	0	0	0.472	0	0	0	0.472
CSF2RB	TYROBP	9606.ENSP00000384053	9606.ENSP00000262629	0	0	0	0	0.517	0	0	0.046	0.519
CSF2RB	CYTIP	9606.ENSP00000384053	9606.ENSP00000264192	0	0	0	0	0.438	0	0	0	0.438
CSF2RB	IRF8	9606.ENSP00000384053	9606.ENSP00000268638	0	0	0	0	0.382	0	0	0.148	0.451
CSF2RB	FCER1G	9606.ENSP00000384053	9606.ENSP00000289902	0	0	0	0	0.316	0	0	0.208	0.436
CSF2RB	LAPTM5	9606.ENSP00000384053	9606.ENSP00000294507	0	0	0	0	0.535	0	0	0	0.535
CSF2RB	VCAM1	9606.ENSP00000384053	9606.ENSP00000294728	0	0	0	0	0.514	0	0	0.125	0.557
CSF2RB	RNASE6	9606.ENSP00000384053	9606.ENSP00000302046	0	0	0	0	0.498	0	0	0.131	0.545
CSF2RB	GIMAP8	9606.ENSP00000384053	9606.ENSP00000305107	0	0	0	0	0.42	0	0	0	0.42
CSF2RB	SASH3	9606.ENSP00000384053	9606.ENSP00000349359	0	0	0	0	0.531	0	0	0	0.531
CSF2RB	DOK3	9606.ENSP00000384053	9606.ENSP00000349727	0	0	0	0	0.346	0	0	0.247	0.487
CSF2RB	FCGR2B	9606.ENSP00000384053	9606.ENSP00000351497	0	0	0	0	0.369	0	0	0.187	0.465
CSF2RB	MPEG1	9606.ENSP00000384053	9606.ENSP00000354335	0	0	0	0	0.643	0	0	0	0.643
CSF2RB	NCF2	9606.ENSP00000384053	9606.ENSP00000356505	0	0	0	0	0.395	0	0	0.082	0.421
CSF2RB	MNDA	9606.ENSP00000384053	9606.ENSP00000357123	0	0	0	0	0.448	0	0	0.156	0.514
CSF2RB	CTSS	9606.ENSP00000384053	9606.ENSP00000357981	0	0	0	0	0.5	0	0	0.174	0.569
CSF2RB	IL2RG	9606.ENSP00000384053	9606.ENSP00000363318	0	0	0	0.579	0.479	0	0.9	0.42	0.954
CSF2RB	SYK	9606.ENSP00000384053	9606.ENSP00000364907	0	0	0	0	0.231	0.388	0.9	0.112	0.952
CSF2RB	LY86	9606.ENSP00000384053	9606.ENSP00000369286	0	0	0	0	0.528	0	0	0.276	0.643
CSF2RB	LILRB2	9606.ENSP00000384053	9606.ENSP00000375629	0	0	0	0	0.441	0	0	0	0.441
CSF2RB	ITGB2	9606.ENSP00000384053	9606.ENSP00000380948	0	0	0	0	0.711	0.123	0	0.081	0.746
CSF2RB	PARVG	9606.ENSP00000384053	9606.ENSP00000391583	0	0	0	0	0.532	0	0	0	0.532
CSF2RB	HCK	9606.ENSP00000384053	9606.ENSP00000444986	0	0	0	0	0.349	0.388	0	0.127	0.622
CSF2RB	ITGAM	9606.ENSP00000384053	9606.ENSP00000441691	0	0	0	0	0.421	0	0	0.4	0.637
CSF2RB	PTPRC	9606.ENSP00000384053	9606.ENSP00000411355	0	0	0	0	0.626	0	0	0.266	0.713
CSF2RB	JAK3	9606.ENSP00000384053	9606.ENSP00000391676	0	0	0	0	0.155	0.128	0.9	0.165	0.93
CSF2RB	LYN	9606.ENSP00000384053	9606.ENSP00000428924	0	0	0	0	0.147	0.388	0.9	0.134	0.948
CSF2RB	PTPN6	9606.ENSP00000384053	9606.ENSP00000391592	0	0	0	0	0.26	0.379	0.9	0.07	0.951
CTPS1	RRM2	9606.ENSP00000361704	9606.ENSP00000353770	0	0	0	0	0.23	0	0	0.338	0.468
CTSB	CTSZ	9606.ENSP00000345672	9606.ENSP00000217131	0	0	0	0.645	0.23	0	0	0.707	0.42
CTSB	PYCARD	9606.ENSP00000345672	9606.ENSP00000247470	0	0	0	0	0	0	0	0.53	0.53
CTSB	TLR2	9606.ENSP00000345672	9606.ENSP00000260010	0	0	0	0	0.083	0	0	0.456	0.481
CTSB	TLR8	9606.ENSP00000345672	9606.ENSP00000312082	0	0	0	0	0.072	0	0	0.41	0.43
CTSB	P2RX7	9606.ENSP00000345672	9606.ENSP00000330696	0	0	0	0	0.063	0	0	0.447	0.46
CTSB	PLAUR	9606.ENSP00000345672	9606.ENSP00000339328	0	0	0	0	0.088	0	0	0.502	0.527
CTSB	SERPINA1	9606.ENSP00000345672	9606.ENSP00000416066	0	0	0	0	0.088	0.157	0	0.43	0.523
CTSB	MMP9	9606.ENSP00000345672	9606.ENSP00000361405	0	0	0	0	0.069	0	0	0.574	0.586
CTSB	PLAU	9606.ENSP00000345672	9606.ENSP00000361850	0	0	0	0	0.077	0.379	0	0.553	0.721
CTSB	CTSS	9606.ENSP00000345672	9606.ENSP00000357981	0	0	0.223	0.675	0.103	0	0.8	0.77	0.868
CTSB	LGMN	9606.ENSP00000345672	9606.ENSP00000376911	0	0	0	0	0.192	0	0	0.854	0.877
CTSB	HLA-DPB1	9606.ENSP00000345672	9606.ENSP00000408146	0	0	0	0	0.062	0	0.9	0.126	0.91
CTSS	LCP2	9606.ENSP00000357981	9606.ENSP00000046794	0	0	0	0	0.692	0	0	0.056	0.697
CTSS	IL10RA	9606.ENSP00000357981	9606.ENSP00000227752	0	0	0	0	0.544	0	0.8	0.198	0.92
CTSS	CYTH4	9606.ENSP00000357981	9606.ENSP00000248901	0	0	0	0	0.532	0	0	0	0.532
CTSS	TLR2	9606.ENSP00000357981	9606.ENSP00000260010	0	0	0	0	0.411	0	0	0.258	0.545
CTSS	LYZ	9606.ENSP00000357981	9606.ENSP00000261267	0	0	0	0	0.484	0	0.9	0.156	0.952
CTSS	CYBA	9606.ENSP00000357981	9606.ENSP00000261623	0	0	0	0	0.355	0	0	0.158	0.433
CTSS	MSR1	9606.ENSP00000357981	9606.ENSP00000262101	0	0	0	0	0.299	0	0	0.218	0.428
CTSS	TYROBP	9606.ENSP00000357981	9606.ENSP00000262629	0	0	0	0	0.723	0	0	0.293	0.796
CTSS	IRF8	9606.ENSP00000357981	9606.ENSP00000268638	0	0	0	0	0.313	0	0	0.211	0.436
CTSS	FCGR2A	9606.ENSP00000357981	9606.ENSP00000271450	0	0	0	0	0.414	0	0	0.173	0.495
CTSS	LY96	9606.ENSP00000357981	9606.ENSP00000284818	0	0	0	0	0.233	0	0	0.35	0.48
CTSS	FCER1G	9606.ENSP00000357981	9606.ENSP00000289902	0	0	0	0	0.54	0	0	0.287	0.658
CTSS	LAPTM5	9606.ENSP00000357981	9606.ENSP00000294507	0	0	0	0	0.689	0	0	0.399	0.805
CTSS	VCAM1	9606.ENSP00000357981	9606.ENSP00000294728	0	0	0	0	0.461	0	0	0.166	0.531
CTSS	TLR8	9606.ENSP00000357981	9606.ENSP00000312082	0	0	0	0	0.53	0	0	0.182	0.6
CTSS	EVI2B	9606.ENSP00000357981	9606.ENSP00000333779	0	0	0	0	0.563	0	0	0.1	0.59
CTSS	MYO1F	9606.ENSP00000357981	9606.ENSP00000344871	0	0	0	0	0.372	0.077	0	0.203	0.498
CTSS	FCGR2B	9606.ENSP00000357981	9606.ENSP00000351497	0	0	0	0	0.325	0	0	0.314	0.517
CTSS	MPEG1	9606.ENSP00000357981	9606.ENSP00000354335	0	0	0	0	0.749	0	0	0.26	0.806
CTSS	NCF2	9606.ENSP00000357981	9606.ENSP00000356505	0	0	0	0	0.574	0	0	0.144	0.62
CTSS	MNDA	9606.ENSP00000357981	9606.ENSP00000357123	0	0	0	0	0.558	0	0	0	0.558
CTSS	THEMIS2	9606.ENSP00000357981	9606.ENSP00000363031	0	0	0	0	0.369	0	0	0.104	0.411
CTSS	GMFG	9606.ENSP00000357981	9606.ENSP00000472249	0	0	0	0	0.316	0	0	0.186	0.42
CTSS	HLA-DMA	9606.ENSP00000357981	9606.ENSP00000363976	0	0	0	0	0.245	0	0	0.271	0.427
CTSS	HCK	9606.ENSP00000357981	9606.ENSP00000444986	0	0	0	0	0.431	0	0	0.076	0.452
CTSS	ITGAM	9606.ENSP00000357981	9606.ENSP00000441691	0	0	0	0	0.361	0	0	0.213	0.475
CTSS	MS4A6A	9606.ENSP00000357981	9606.ENSP00000392770	0	0	0	0	0.549	0	0	0.042	0.55
CTSS	LILRB2	9606.ENSP00000357981	9606.ENSP00000375629	0	0	0	0	0.56	0	0	0	0.56
CTSS	LGMN	9606.ENSP00000357981	9606.ENSP00000376911	0	0	0	0	0.155	0	0	0.539	0.594
CTSS	IL2RG	9606.ENSP00000357981	9606.ENSP00000363318	0	0	0	0	0.564	0	0	0.245	0.657
CTSS	PTPRC	9606.ENSP00000357981	9606.ENSP00000411355	0	0	0	0	0.703	0	0	0.178	0.746
CTSS	LY86	9606.ENSP00000357981	9606.ENSP00000369286	0	0	0	0	0.655	0	0	0.332	0.76
CTSS	ITGB2	9606.ENSP00000357981	9606.ENSP00000380948	0	0	0	0	0.747	0	0	0.399	0.841
CTSS	PTPN6	9606.ENSP00000357981	9606.ENSP00000391592	0	0	0	0	0.156	0	0.9	0.089	0.916
CTSS	HLA-DPB1	9606.ENSP00000357981	9606.ENSP00000408146	0	0	0	0	0.17	0	0.9	0.178	0.925
CTSS	MMP9	9606.ENSP00000357981	9606.ENSP00000361405	0	0	0	0	0.134	0	0.9	0.319	0.935
CTSZ	LAPTM5	9606.ENSP00000217131	9606.ENSP00000294507	0	0	0	0	0.235	0	0	0.326	0.462
CTSZ	LGMN	9606.ENSP00000217131	9606.ENSP00000376911	0	0	0	0	0.233	0	0	0.538	0.631
CTSZ	HPSE	9606.ENSP00000217131	9606.ENSP00000384262	0	0	0	0	0.061	0	0.9	0.061	0.904
CTSZ	PTPN6	9606.ENSP00000217131	9606.ENSP00000391592	0	0	0	0	0.107	0	0.9	0.045	0.907
CTSZ	LYZ	9606.ENSP00000217131	9606.ENSP00000261267	0	0	0	0	0.095	0	0.9	0.061	0.907
CTSZ	DOCK2	9606.ENSP00000217131	9606.ENSP00000256935	0	0	0	0	0.124	0	0.9	0	0.908
CTSZ	VAMP8	9606.ENSP00000217131	9606.ENSP00000263864	0	0	0	0	0.098	0	0.9	0.094	0.911
CTSZ	SERPINA1	9606.ENSP00000217131	9606.ENSP00000416066	0	0	0	0	0.13	0.157	0.9	0.101	0.925
CX3CR1	IL10RA	9606.ENSP00000351059	9606.ENSP00000227752	0	0	0	0	0.198	0	0	0.441	0.533
CX3CR1	TLR2	9606.ENSP00000351059	9606.ENSP00000260010	0	0	0	0	0.098	0	0	0.554	0.58
CX3CR1	TYROBP	9606.ENSP00000351059	9606.ENSP00000262629	0	0	0	0	0.214	0	0	0.484	0.577
CX3CR1	SELP	9606.ENSP00000351059	9606.ENSP00000263686	0	0	0	0	0.098	0	0	0.443	0.476
CX3CR1	ICAM1	9606.ENSP00000351059	9606.ENSP00000264832	0	0	0	0	0	0	0	0.523	0.523
CX3CR1	IRF8	9606.ENSP00000351059	9606.ENSP00000268638	0	0	0	0	0.14	0	0	0.524	0.573
CX3CR1	FCGR2A	9606.ENSP00000351059	9606.ENSP00000271450	0	0	0	0	0.102	0	0	0.447	0.482
CX3CR1	CXCL16	9606.ENSP00000351059	9606.ENSP00000293778	0	0	0	0	0	0	0.9	0.495	0.947
CX3CR1	VCAM1	9606.ENSP00000351059	9606.ENSP00000294728	0	0	0	0	0	0	0	0.482	0.482
CX3CR1	TLR8	9606.ENSP00000351059	9606.ENSP00000312082	0	0	0	0	0.198	0	0	0.47	0.556
CX3CR1	FPR3	9606.ENSP00000351059	9606.ENSP00000341821	0	0	0	0.664	0.07	0	0.9	0.161	0.907
CX3CR1	ITGB2	9606.ENSP00000351059	9606.ENSP00000380948	0	0	0	0	0.213	0	0	0.295	0.421
CX3CR1	MMP9	9606.ENSP00000351059	9606.ENSP00000361405	0	0	0	0	0	0	0	0.424	0.424
CX3CR1	FCGR2B	9606.ENSP00000351059	9606.ENSP00000351497	0	0	0	0	0.097	0	0	0.481	0.512
CX3CR1	TMEM119	9606.ENSP00000351059	9606.ENSP00000376553	0	0	0	0	0	0	0	0.605	0.605
CX3CR1	JAK3	9606.ENSP00000351059	9606.ENSP00000391676	0	0	0	0	0.05	0	0.6	0.103	0.629
CX3CR1	TREM2	9606.ENSP00000351059	9606.ENSP00000362205	0	0	0	0	0.089	0	0	0.651	0.668
CX3CR1	PTPRC	9606.ENSP00000351059	9606.ENSP00000411355	0	0	0	0	0.152	0	0	0.677	0.714
CX3CR1	ITGAM	9606.ENSP00000351059	9606.ENSP00000441691	0	0	0	0	0.213	0	0	0.786	0.824
CX3CR1	GPR183	9606.ENSP00000351059	9606.ENSP00000365596	0	0	0	0.723	0.077	0	0.9	0.296	0.91
CX3CR1	CXCR4	9606.ENSP00000351059	9606.ENSP00000386884	0	0	0	0.837	0.088	0	0.9	0.675	0.915
CX3CR1	CXCL2	9606.ENSP00000351059	9606.ENSP00000427279	0	0	0	0	0	0	0.9	0.497	0.947
CX3CR1	CXCL12	9606.ENSP00000351059	9606.ENSP00000379140	0	0	0	0	0	0	0.9	0.642	0.962
CXCL12	TLR2	9606.ENSP00000379140	9606.ENSP00000260010	0	0	0	0	0	0	0	0.519	0.519
CXCL12	VWF	9606.ENSP00000379140	9606.ENSP00000261405	0	0	0	0	0.136	0	0	0.527	0.573
CXCL12	SELP	9606.ENSP00000379140	9606.ENSP00000263686	0	0	0	0	0	0	0	0.577	0.577
CXCL12	ICAM1	9606.ENSP00000379140	9606.ENSP00000264832	0	0	0	0	0	0	0	0.793	0.793
CXCL12	CXCL16	9606.ENSP00000379140	9606.ENSP00000293778	0	0	0	0	0	0	0.9	0.641	0.962
CXCL12	VCAM1	9606.ENSP00000379140	9606.ENSP00000294728	0	0	0	0	0.142	0	0	0.722	0.751
CXCL12	TLR8	9606.ENSP00000379140	9606.ENSP00000312082	0	0	0	0	0	0	0	0.426	0.426
CXCL12	PLAUR	9606.ENSP00000379140	9606.ENSP00000339328	0	0	0	0	0	0	0	0.643	0.643
CXCL12	FPR3	9606.ENSP00000379140	9606.ENSP00000341821	0	0	0	0	0	0.162	0.9	0.145	0.922
CXCL12	PIK3CG	9606.ENSP00000379140	9606.ENSP00000352121	0	0	0	0	0	0	0.9	0.228	0.919
CXCL12	PTGS2	9606.ENSP00000379140	9606.ENSP00000356438	0	0	0	0	0	0	0	0.479	0.479
CXCL12	RUNX2	9606.ENSP00000379140	9606.ENSP00000360493	0	0	0	0	0	0	0	0.687	0.687
CXCL12	MMP9	9606.ENSP00000379140	9606.ENSP00000361405	0	0	0	0	0	0	0	0.834	0.834
CXCL12	PLAU	9606.ENSP00000379140	9606.ENSP00000361850	0	0	0	0	0	0	0	0.414	0.414
CXCL12	SYK	9606.ENSP00000379140	9606.ENSP00000364907	0	0	0	0	0	0	0	0.418	0.418
CXCL12	TNFSF13B	9606.ENSP00000379140	9606.ENSP00000365048	0	0	0	0	0	0	0	0.571	0.571
CXCL12	GPR183	9606.ENSP00000379140	9606.ENSP00000365596	0	0	0	0	0	0	0.9	0.298	0.926
CXCL12	SPP1	9606.ENSP00000379140	9606.ENSP00000378517	0	0	0	0	0.062	0	0	0.631	0.639
CXCL12	ITGAM	9606.ENSP00000379140	9606.ENSP00000441691	0	0	0	0	0	0	0	0.652	0.652
CXCL12	HCK	9606.ENSP00000379140	9606.ENSP00000444986	0	0	0	0	0	0	0.9	0.213	0.917
CXCL12	PTPN6	9606.ENSP00000379140	9606.ENSP00000391592	0	0	0	0	0	0	0.9	0.215	0.918
CXCL12	PTPRC	9606.ENSP00000379140	9606.ENSP00000411355	0	0	0	0	0	0	0.9	0.672	0.965
CXCL12	CXCL2	9606.ENSP00000379140	9606.ENSP00000427279	0	0	0	0	0	0.224	0.9	0.668	0.971
CXCL12	CXCR4	9606.ENSP00000379140	9606.ENSP00000386884	0	0	0	0	0	0.457	0.9	0.971	0.998
CXCL16	TLR2	9606.ENSP00000293778	9606.ENSP00000260010	0	0	0	0	0.172	0	0	0.477	0.548
CXCL16	MSR1	9606.ENSP00000293778	9606.ENSP00000262101	0	0	0	0	0.087	0	0	0.683	0.698
CXCL16	ICAM1	9606.ENSP00000293778	9606.ENSP00000264832	0	0	0	0	0.096	0	0	0.399	0.434
CXCL16	MMP9	9606.ENSP00000293778	9606.ENSP00000361405	0	0	0	0	0.077	0	0	0.444	0.465
CXCL16	VCAM1	9606.ENSP00000293778	9606.ENSP00000294728	0	0	0	0	0.062	0	0	0.474	0.485
CXCL16	ITGAM	9606.ENSP00000293778	9606.ENSP00000441691	0	0	0	0	0.096	0	0	0.484	0.514
CXCL16	OLR1	9606.ENSP00000293778	9606.ENSP00000309124	0	0	0	0	0.06	0	0	0.635	0.643
CXCL16	GPR183	9606.ENSP00000293778	9606.ENSP00000365596	0	0	0	0	0.057	0	0.9	0.09	0.906
CXCL16	FPR3	9606.ENSP00000293778	9606.ENSP00000341821	0	0	0	0	0.112	0	0.9	0.109	0.914
CXCL16	CXCR4	9606.ENSP00000293778	9606.ENSP00000386884	0	0	0	0	0	0	0.9	0.539	0.951
CXCL16	CXCL2	9606.ENSP00000293778	9606.ENSP00000427279	0	0	0	0	0.086	0	0.9	0.543	0.954
CXCL2	TREM1	9606.ENSP00000427279	9606.ENSP00000244709	0	0	0	0	0.13	0	0	0.421	0.475
CXCL2	IER3	9606.ENSP00000427279	9606.ENSP00000259874	0	0	0	0	0.166	0	0	0.411	0.488
CXCL2	TLR2	9606.ENSP00000427279	9606.ENSP00000260010	0	0	0	0	0.14	0	0	0.647	0.683
CXCL2	SELP	9606.ENSP00000427279	9606.ENSP00000263686	0	0	0	0	0.082	0	0	0.449	0.473
CXCL2	ICAM1	9606.ENSP00000427279	9606.ENSP00000264832	0	0	0	0	0.169	0	0	0.62	0.671
CXCL2	VCAM1	9606.ENSP00000427279	9606.ENSP00000294728	0	0	0	0	0.061	0	0	0.588	0.596
CXCL2	TLR8	9606.ENSP00000427279	9606.ENSP00000312082	0	0	0	0	0.093	0	0	0.491	0.518
CXCL2	SOCS3	9606.ENSP00000427279	9606.ENSP00000330341	0	0	0	0	0.2	0	0	0.425	0.521
CXCL2	FPR3	9606.ENSP00000427279	9606.ENSP00000341821	0	0	0	0	0.09	0	0.9	0.172	0.918
CXCL2	PTGS2	9606.ENSP00000427279	9606.ENSP00000356438	0	0	0	0	0.538	0	0	0.588	0.802
CXCL2	MMP9	9606.ENSP00000427279	9606.ENSP00000361405	0	0	0	0	0.098	0	0	0.643	0.664
CXCL2	SYK	9606.ENSP00000427279	9606.ENSP00000364907	0	0	0	0	0.061	0	0	0.577	0.586
CXCL2	GPR183	9606.ENSP00000427279	9606.ENSP00000365596	0	0	0	0	0.089	0	0.9	0	0.905
CXCL2	CXCR4	9606.ENSP00000427279	9606.ENSP00000386884	0	0	0	0	0	0	0.9	0.58	0.956
CXCL2	PTPRC	9606.ENSP00000427279	9606.ENSP00000411355	0	0	0	0	0.061	0	0	0.528	0.537
CXCL2	MMP12	9606.ENSP00000427279	9606.ENSP00000458585	0	0	0	0	0.09	0	0	0.427	0.456
CXCL2	ITGAM	9606.ENSP00000427279	9606.ENSP00000441691	0	0	0	0	0.088	0	0	0.624	0.643
CXCL2	TNFAIP3	9606.ENSP00000427279	9606.ENSP00000481570	0	0	0	0	0.364	0	0	0.474	0.652
CXCR4	LCP2	9606.ENSP00000386884	9606.ENSP00000046794	0	0	0	0	0.18	0	0	0.31	0.41
CXCR4	IL10RA	9606.ENSP00000386884	9606.ENSP00000227752	0	0	0	0	0.212	0	0	0.285	0.412
CXCR4	RAC2	9606.ENSP00000386884	9606.ENSP00000249071	0	0	0	0	0.107	0.058	0	0.413	0.463
CXCR4	DOCK2	9606.ENSP00000386884	9606.ENSP00000256935	0	0	0	0	0.158	0	0	0.399	0.472
CXCR4	TLR2	9606.ENSP00000386884	9606.ENSP00000260010	0	0	0	0	0.076	0.379	0	0.557	0.723
CXCR4	VWF	9606.ENSP00000386884	9606.ENSP00000261405	0	0	0	0	0.061	0	0	0.542	0.552
CXCR4	SELP	9606.ENSP00000386884	9606.ENSP00000263686	0	0	0	0	0.076	0	0	0.57	0.585
CXCR4	ICAM1	9606.ENSP00000386884	9606.ENSP00000264832	0	0	0	0	0.061	0	0	0.656	0.664
CXCR4	FCGR2A	9606.ENSP00000386884	9606.ENSP00000271450	0	0	0	0	0.088	0	0	0.4	0.429
CXCR4	VCAM1	9606.ENSP00000386884	9606.ENSP00000294728	0	0	0	0	0.053	0	0	0.683	0.687
CXCR4	IL7R	9606.ENSP00000386884	9606.ENSP00000306157	0	0	0	0	0.084	0	0	0.44	0.465
CXCR4	TLR8	9606.ENSP00000386884	9606.ENSP00000312082	0	0	0	0	0.099	0	0	0.473	0.504
CXCR4	SOCS3	9606.ENSP00000386884	9606.ENSP00000330341	0	0	0	0	0.061	0.379	0	0.571	0.728
CXCR4	PLAUR	9606.ENSP00000386884	9606.ENSP00000339328	0	0	0	0	0	0	0	0.473	0.473
CXCR4	FPR3	9606.ENSP00000386884	9606.ENSP00000341821	0	0	0	0.761	0.07	0	0.9	0.292	0.909
CXCR4	FCGR2B	9606.ENSP00000386884	9606.ENSP00000351497	0	0	0	0	0.098	0	0	0.409	0.444
CXCR4	PIK3CG	9606.ENSP00000386884	9606.ENSP00000352121	0	0	0	0	0.114	0.265	0.9	0.199	0.94
CXCR4	RGS1	9606.ENSP00000386884	9606.ENSP00000356429	0	0	0	0	0.187	0.05	0	0.324	0.432
CXCR4	PTGS2	9606.ENSP00000386884	9606.ENSP00000356438	0	0	0	0	0	0.056	0	0.695	0.699
CXCR4	RUNX2	9606.ENSP00000386884	9606.ENSP00000360493	0	0	0	0	0.049	0	0	0.65	0.653
CXCR4	MMP9	9606.ENSP00000386884	9606.ENSP00000361405	0	0	0	0	0.076	0.064	0	0.766	0.78
CXCR4	PLAU	9606.ENSP00000386884	9606.ENSP00000361850	0	0	0	0	0	0	0	0.421	0.42
CXCR4	SYK	9606.ENSP00000386884	9606.ENSP00000364907	0	0	0	0	0.103	0.072	0	0.43	0.484
CXCR4	TNFSF13B	9606.ENSP00000386884	9606.ENSP00000365048	0	0	0	0	0	0	0	0.45	0.45
CXCR4	GPR183	9606.ENSP00000386884	9606.ENSP00000365596	0	0	0	0.702	0.167	0	0.9	0.398	0.922
CXCR4	SPP1	9606.ENSP00000386884	9606.ENSP00000378517	0	0	0	0	0	0	0	0.556	0.556
CXCR4	ITGB2	9606.ENSP00000386884	9606.ENSP00000380948	0	0	0	0	0.162	0	0	0.405	0.48
CXCR4	LYN	9606.ENSP00000386884	9606.ENSP00000428924	0	0	0	0	0.079	0.072	0	0.427	0.467
CXCR4	MMP12	9606.ENSP00000386884	9606.ENSP00000458585	0	0	0	0	0.061	0.064	0	0.551	0.571
CXCR4	ITGAM	9606.ENSP00000386884	9606.ENSP00000441691	0	0	0	0	0.127	0	0	0.675	0.704
CXCR4	JAK3	9606.ENSP00000386884	9606.ENSP00000391676	0	0	0	0	0.069	0.349	0.6	0.293	0.805
CXCR4	PTPN6	9606.ENSP00000386884	9606.ENSP00000391592	0	0	0	0	0.103	0.328	0.9	0.139	0.941
CXCR4	PTPRC	9606.ENSP00000386884	9606.ENSP00000411355	0	0	0	0	0.224	0.379	0.9	0.829	0.99
CYBA	RAC2	9606.ENSP00000261623	9606.ENSP00000249071	0	0	0	0	0.229	0	0.9	0.697	0.974
CYBA	ICAM1	9606.ENSP00000261623	9606.ENSP00000264832	0	0	0	0	0.101	0	0	0.424	0.46
CYBA	GPX1	9606.ENSP00000261623	9606.ENSP00000407375	0	0	0	0	0.095	0	0	0.476	0.506
CYBA	MMP9	9606.ENSP00000261623	9606.ENSP00000361405	0	0	0	0	0.108	0	0.65	0.303	0.763
CYBA	SLC2A5	9606.ENSP00000261623	9606.ENSP00000366641	0	0	0	0	0	0	0.9	0	0.9
CYBA	LAIR1	9606.ENSP00000261623	9606.ENSP00000375622	0	0	0	0	0.086	0	0.9	0	0.904
CYBA	PLAUR	9606.ENSP00000261623	9606.ENSP00000339328	0	0	0	0	0.091	0	0.9	0.047	0.905
CYBA	PTPRJ	9606.ENSP00000261623	9606.ENSP00000400010	0	0	0	0	0.06	0	0.9	0.08	0.905
CYBA	PLAU	9606.ENSP00000261623	9606.ENSP00000361850	0	0	0	0	0.084	0	0.9	0.063	0.906
CYBA	VAMP8	9606.ENSP00000261623	9606.ENSP00000263864	0	0	0	0	0.122	0	0.9	0.07	0.911
CYBA	LILRB2	9606.ENSP00000261623	9606.ENSP00000375629	0	0	0	0	0.095	0	0.9	0.135	0.914
CYBA	FCER1G	9606.ENSP00000261623	9606.ENSP00000289902	0	0	0	0	0.172	0	0.9	0.168	0.925
CYBA	ITGAM	9606.ENSP00000261623	9606.ENSP00000441691	0	0	0	0	0.117	0	0.9	0.266	0.929
CYBA	ITGB2	9606.ENSP00000261623	9606.ENSP00000380948	0	0	0	0	0.189	0	0.9	0.216	0.93
CYBA	OLR1	9606.ENSP00000261623	9606.ENSP00000309124	0	0	0	0	0	0	0.9	0.409	0.938
CYBA	VCAM1	9606.ENSP00000261623	9606.ENSP00000294728	0	0	0	0	0.061	0	0.9	0.423	0.941
CYBA	NCF2	9606.ENSP00000261623	9606.ENSP00000356505	0	0	0	0	0.159	0.379	0.9	0.962	0.997
CYP1B1	MYOC	9606.ENSP00000478561	9606.ENSP00000037502	0	0	0	0	0	0	0	0.856	0.857
CYP1B1	PTGS2	9606.ENSP00000478561	9606.ENSP00000356438	0	0	0	0	0.101	0	0	0.656	0.678
CYTH4	LCP2	9606.ENSP00000248901	9606.ENSP00000046794	0	0	0	0	0.651	0	0	0	0.651
CYTH4	IL10RA	9606.ENSP00000248901	9606.ENSP00000227752	0	0	0	0	0.571	0	0	0	0.571
CYTH4	CYTIP	9606.ENSP00000248901	9606.ENSP00000264192	0	0	0	0	0.37	0.101	0	0	0.409
CYTH4	PARVG	9606.ENSP00000248901	9606.ENSP00000391583	0	0	0	0	0.447	0	0	0	0.447
CYTH4	VCAM1	9606.ENSP00000248901	9606.ENSP00000294728	0	0	0	0	0.461	0	0	0	0.461
CYTH4	RAC2	9606.ENSP00000248901	9606.ENSP00000249071	0	0	0	0	0.286	0.185	0	0.151	0.463
CYTH4	DOCK2	9606.ENSP00000248901	9606.ENSP00000256935	0	0	0	0	0.409	0	0	0.192	0.503
CYTH4	SASH3	9606.ENSP00000248901	9606.ENSP00000349359	0	0	0	0	0.508	0	0	0	0.508
CYTH4	IL2RG	9606.ENSP00000248901	9606.ENSP00000363318	0	0	0	0	0.519	0	0	0	0.519
CYTH4	LILRB2	9606.ENSP00000248901	9606.ENSP00000375629	0	0	0	0	0.559	0	0	0	0.559
CYTH4	HCK	9606.ENSP00000248901	9606.ENSP00000444986	0	0	0	0	0.547	0.11	0	0.049	0.583
CYTH4	NCKAP1L	9606.ENSP00000248901	9606.ENSP00000293373	0	0	0	0	0.295	0	0	0.454	0.599
CYTH4	LAPTM5	9606.ENSP00000248901	9606.ENSP00000294507	0	0	0	0	0.602	0	0	0	0.602
CYTH4	MPEG1	9606.ENSP00000248901	9606.ENSP00000354335	0	0	0	0	0.614	0	0	0	0.614
CYTH4	PTPRC	9606.ENSP00000248901	9606.ENSP00000411355	0	0	0	0	0.641	0	0	0	0.641
CYTH4	MYO1F	9606.ENSP00000248901	9606.ENSP00000344871	0	0	0	0	0.679	0.059	0	0	0.685
CYTH4	TYROBP	9606.ENSP00000248901	9606.ENSP00000262629	0	0	0	0	0.686	0	0	0.094	0.704
CYTH4	ITGB2	9606.ENSP00000248901	9606.ENSP00000380948	0	0	0	0	0.776	0	0	0.228	0.82
CYTIP	LCP2	9606.ENSP00000264192	9606.ENSP00000046794	0	0	0	0	0.68	0	0	0	0.68
CYTIP	IL10RA	9606.ENSP00000264192	9606.ENSP00000227752	0	0	0	0	0.549	0	0	0	0.549
CYTIP	DOCK2	9606.ENSP00000264192	9606.ENSP00000256935	0	0	0	0	0.418	0	0	0	0.418
CYTIP	HCK	9606.ENSP00000264192	9606.ENSP00000444986	0	0	0	0	0.302	0.185	0	0	0.407
CYTIP	IRF8	9606.ENSP00000264192	9606.ENSP00000268638	0	0	0	0	0.347	0	0	0.13	0.408
CYTIP	ITGB2	9606.ENSP00000264192	9606.ENSP00000380948	0	0	0	0	0.443	0	0	0.108	0.482
CYTIP	SASH3	9606.ENSP00000264192	9606.ENSP00000349359	0	0	0	0	0.488	0	0	0	0.488
CYTIP	SAMSN1	9606.ENSP00000264192	9606.ENSP00000285670	0	0	0	0	0.535	0	0	0	0.535
CYTIP	GMFG	9606.ENSP00000264192	9606.ENSP00000472249	0	0	0	0	0.541	0	0	0	0.541
CYTIP	LAPTM5	9606.ENSP00000264192	9606.ENSP00000294507	0	0	0	0	0.544	0	0	0	0.544
CYTIP	EVI2B	9606.ENSP00000264192	9606.ENSP00000333779	0	0	0	0	0.563	0	0	0.055	0.57
CYTIP	GPR183	9606.ENSP00000264192	9606.ENSP00000365596	0	0	0	0	0.574	0	0	0.089	0.595
CYTIP	PTPRC	9606.ENSP00000264192	9606.ENSP00000411355	0	0	0	0	0.707	0.063	0	0.049	0.716
DAB2	VAMP8	9606.ENSP00000313391	9606.ENSP00000263864	0	0	0	0	0	0	0.9	0.057	0.901
DAB2	IRF8	9606.ENSP00000313391	9606.ENSP00000268638	0	0	0	0	0	0	0	0.47	0.47
DAB2	IL7R	9606.ENSP00000313391	9606.ENSP00000306157	0	0	0	0	0.061	0	0.9	0	0.902
DAPK1	NTN1	9606.ENSP00000386135	9606.ENSP00000173229	0	0	0	0	0.063	0	0.9	0.289	0.927
DAPK1	PYCARD	9606.ENSP00000386135	9606.ENSP00000247470	0	0	0	0	0	0	0	0.408	0.408
DOCK2	LCP2	9606.ENSP00000256935	9606.ENSP00000046794	0	0	0	0	0.678	0	0	0.389	0.794
DOCK2	IL10RA	9606.ENSP00000256935	9606.ENSP00000227752	0	0	0	0	0.489	0	0	0.08	0.51
DOCK2	RAC2	9606.ENSP00000256935	9606.ENSP00000249071	0	0	0	0	0.566	0.606	0.9	0.638	0.993
DOCK2	IL2RG	9606.ENSP00000256935	9606.ENSP00000363318	0	0	0	0	0.401	0	0	0.064	0.416
DOCK2	TYROBP	9606.ENSP00000256935	9606.ENSP00000262629	0	0	0	0	0.262	0	0	0.243	0.417
DOCK2	PARVG	9606.ENSP00000256935	9606.ENSP00000391583	0	0	0	0	0.418	0	0	0	0.418
DOCK2	TNFSF13B	9606.ENSP00000256935	9606.ENSP00000365048	0	0	0	0	0.108	0	0	0.388	0.431
DOCK2	SASH3	9606.ENSP00000256935	9606.ENSP00000349359	0	0	0	0	0.445	0	0	0	0.445
DOCK2	SYK	9606.ENSP00000256935	9606.ENSP00000364907	0	0	0	0	0.177	0.124	0	0.295	0.448
DOCK2	PIK3CG	9606.ENSP00000256935	9606.ENSP00000352121	0	0	0	0	0.301	0	0	0.252	0.455
DOCK2	FERMT3	9606.ENSP00000256935	9606.ENSP00000279227	0	0	0	0	0.331	0	0	0.245	0.473
DOCK2	DOCK8	9606.ENSP00000256935	9606.ENSP00000394888	0	0	0	0.539	0.341	0	0	0.663	0.538
DOCK2	LY86	9606.ENSP00000256935	9606.ENSP00000369286	0	0	0	0	0.534	0	0	0.124	0.574
DOCK2	LCP1	9606.ENSP00000256935	9606.ENSP00000381581	0	0	0	0	0.569	0	0	0.098	0.595
DOCK2	EVI2B	9606.ENSP00000256935	9606.ENSP00000333779	0	0	0	0	0.563	0	0	0.16	0.617
DOCK2	LAPTM5	9606.ENSP00000256935	9606.ENSP00000294507	0	0	0	0	0.576	0	0	0.25	0.668
DOCK2	NCKAP1L	9606.ENSP00000256935	9606.ENSP00000293373	0	0	0	0	0.411	0.132	0	0.407	0.67
DOCK2	PTPRC	9606.ENSP00000256935	9606.ENSP00000411355	0	0	0	0	0.732	0	0	0.195	0.775
DOCK2	ITGB2	9606.ENSP00000256935	9606.ENSP00000380948	0	0	0	0	0.701	0	0	0.358	0.8
DOCK2	HPSE	9606.ENSP00000256935	9606.ENSP00000384262	0	0	0	0	0.063	0	0.9	0.058	0.904
DOCK2	LYZ	9606.ENSP00000256935	9606.ENSP00000261267	0	0	0	0	0.192	0	0.9	0.058	0.917
DOCK2	PTPN6	9606.ENSP00000256935	9606.ENSP00000391592	0	0	0	0	0.207	0	0.9	0.078	0.92
DOCK2	LYN	9606.ENSP00000256935	9606.ENSP00000428924	0	0	0	0	0.132	0.079	0.9	0.162	0.924
DOCK2	HCK	9606.ENSP00000256935	9606.ENSP00000444986	0	0	0	0	0.256	0.079	0.9	0.21	0.938
DOCK8	LCP2	9606.ENSP00000394888	9606.ENSP00000046794	0	0	0	0	0.538	0	0	0.083	0.558
DOCK8	RAC2	9606.ENSP00000394888	9606.ENSP00000249071	0	0	0	0	0.172	0.345	0	0.394	0.643
DOCK8	NCKAP1L	9606.ENSP00000394888	9606.ENSP00000293373	0	0	0	0	0.327	0.163	0	0.184	0.5
DOCK8	SASH3	9606.ENSP00000394888	9606.ENSP00000349359	0	0	0	0	0.341	0	0	0.162	0.424
DOCK8	IL2RG	9606.ENSP00000394888	9606.ENSP00000363318	0	0	0	0	0.297	0	0	0.228	0.434
DOCK8	ITGB2	9606.ENSP00000394888	9606.ENSP00000380948	0	0	0	0	0.396	0	0	0.162	0.473
DOCK8	LYN	9606.ENSP00000394888	9606.ENSP00000428924	0	0	0	0	0.13	0.346	0	0.131	0.463
DOCK8	PTPRC	9606.ENSP00000394888	9606.ENSP00000411355	0	0	0	0	0.63	0	0	0.244	0.708
DOK3	LCP2	9606.ENSP00000349727	9606.ENSP00000046794	0	0	0	0	0.336	0	0	0.21	0.454
DOK3	TYROBP	9606.ENSP00000349727	9606.ENSP00000262629	0	0	0	0	0.229	0	0	0.65	0.719
DOK3	PARVG	9606.ENSP00000349727	9606.ENSP00000391583	0	0	0	0	0.416	0	0	0	0.416
DOK3	SYK	9606.ENSP00000349727	9606.ENSP00000364907	0	0	0	0	0.172	0.187	0	0.399	0.56
DOK3	LYN	9606.ENSP00000349727	9606.ENSP00000428924	0	0	0	0	0.105	0.41	0	0.295	0.596
DSC2	KRT14	9606.ENSP00000280904	9606.ENSP00000167586	0	0	0	0	0.061	0	0	0.445	0.457
EPB41L3	ITGAM	9606.ENSP00000343158	9606.ENSP00000441691	0	0	0	0	0.625	0	0	0	0.625
EVI2A	SAMSN1	9606.ENSP00000247270	9606.ENSP00000285670	0	0	0	0	0.34	0	0	0.129	0.4
EVI2A	ZNF521	9606.ENSP00000247270	9606.ENSP00000354794	0	0	0	0	0	0	0	0.421	0.42
EVI2A	LAPTM5	9606.ENSP00000247270	9606.ENSP00000294507	0	0	0	0	0.352	0	0	0.185	0.449
EVI2A	LY96	9606.ENSP00000247270	9606.ENSP00000284818	0	0	0	0	0.522	0	0	0	0.522
EVI2A	EVI2B	9606.ENSP00000247270	9606.ENSP00000333779	0	0	0	0	0.783	0	0	0.903	0.978
EVI2B	LCP2	9606.ENSP00000333779	9606.ENSP00000046794	0	0	0	0	0.633	0	0	0.187	0.689
EVI2B	IL10RA	9606.ENSP00000333779	9606.ENSP00000227752	0	0	0	0	0.533	0	0	0.15	0.586
EVI2B	RAC2	9606.ENSP00000333779	9606.ENSP00000249071	0	0	0	0	0.541	0	0	0	0.541
EVI2B	TYROBP	9606.ENSP00000333779	9606.ENSP00000262629	0	0	0	0	0.496	0	0	0.088	0.521
EVI2B	SAMSN1	9606.ENSP00000333779	9606.ENSP00000285670	0	0	0	0	0.532	0	0	0.067	0.545
EVI2B	NCKAP1L	9606.ENSP00000333779	9606.ENSP00000293373	0	0	0	0	0.307	0	0	0.211	0.43
EVI2B	LAPTM5	9606.ENSP00000333779	9606.ENSP00000294507	0	0	0	0	0.661	0	0	0.367	0.777
EVI2B	RNASE6	9606.ENSP00000333779	9606.ENSP00000302046	0	0	0	0	0.544	0	0	0	0.544
EVI2B	LILRB2	9606.ENSP00000333779	9606.ENSP00000375629	0	0	0	0	0.305	0	0	0.173	0.4
EVI2B	SASH3	9606.ENSP00000333779	9606.ENSP00000349359	0	0	0	0	0.417	0	0	0	0.417
EVI2B	THEMIS2	9606.ENSP00000333779	9606.ENSP00000363031	0	0	0	0	0.275	0	0	0.248	0.431
EVI2B	LCP1	9606.ENSP00000333779	9606.ENSP00000381581	0	0	0	0	0.523	0	0	0	0.523
EVI2B	GMFG	9606.ENSP00000333779	9606.ENSP00000472249	0	0	0	0	0.369	0	0	0.277	0.525
EVI2B	LY86	9606.ENSP00000333779	9606.ENSP00000369286	0	0	0	0	0.534	0	0	0	0.534
EVI2B	MNDA	9606.ENSP00000333779	9606.ENSP00000357123	0	0	0	0	0.535	0	0	0.202	0.613
EVI2B	ITGB2	9606.ENSP00000333779	9606.ENSP00000380948	0	0	0	0	0.561	0	0	0.194	0.632
EVI2B	PTPRC	9606.ENSP00000333779	9606.ENSP00000411355	0	0	0	0	0.745	0	0	0.145	0.773
FAM20A	MGAT4A	9606.ENSP00000468308	9606.ENSP00000264968	0	0	0	0	0	0	0.9	0	0.9
FAM20A	TNC	9606.ENSP00000468308	9606.ENSP00000265131	0	0	0	0	0.061	0	0.9	0	0.902
FAM20A	SPP1	9606.ENSP00000468308	9606.ENSP00000378517	0	0	0	0	0	0.354	0.9	0.218	0.945
FAM20A	SERPINA1	9606.ENSP00000468308	9606.ENSP00000416066	0	0	0	0	0.051	0	0.9	0	0.901
FCER1G	LCP2	9606.ENSP00000289902	9606.ENSP00000046794	0	0	0	0	0.414	0	0.9	0.364	0.959
FCER1G	IL10RA	9606.ENSP00000289902	9606.ENSP00000227752	0	0	0	0	0.343	0	0	0.232	0.474
FCER1G	TLR2	9606.ENSP00000289902	9606.ENSP00000260010	0	0	0	0	0.301	0	0	0.248	0.452
FCER1G	TYROBP	9606.ENSP00000289902	9606.ENSP00000262629	0	0	0	0	0.888	0	0	0.659	0.96
FCER1G	VAMP8	9606.ENSP00000289902	9606.ENSP00000263864	0	0	0	0	0.096	0	0.9	0	0.905
FCER1G	FCGR2A	9606.ENSP00000289902	9606.ENSP00000271450	0	0	0	0	0.619	0	0	0.765	0.906
FCER1G	NCF2	9606.ENSP00000289902	9606.ENSP00000356505	0	0	0	0	0.34	0	0	0.13	0.401
FCER1G	MPEG1	9606.ENSP00000289902	9606.ENSP00000354335	0	0	0	0	0.364	0	0	0.099	0.403
FCER1G	PTPRC	9606.ENSP00000289902	9606.ENSP00000411355	0	0	0	0	0.27	0.064	0	0.239	0.435
FCER1G	MS4A4A	9606.ENSP00000289902	9606.ENSP00000338648	0	0	0	0	0.333	0	0	0.195	0.44
FCER1G	TLR8	9606.ENSP00000289902	9606.ENSP00000312082	0	0	0	0	0.351	0	0	0.192	0.453
FCER1G	MYO1F	9606.ENSP00000289902	9606.ENSP00000344871	0	0	0	0	0.517	0	0	0.042	0.518
FCER1G	TREM2	9606.ENSP00000289902	9606.ENSP00000362205	0	0	0	0	0.224	0	0	0.424	0.534
FCER1G	MNDA	9606.ENSP00000289902	9606.ENSP00000357123	0	0	0	0	0.545	0	0	0.151	0.598
FCER1G	LAPTM5	9606.ENSP00000289902	9606.ENSP00000294507	0	0	0	0	0.575	0.185	0	0.127	0.671
FCER1G	LY86	9606.ENSP00000289902	9606.ENSP00000369286	0	0	0	0	0.562	0	0	0.287	0.674
FCER1G	HCK	9606.ENSP00000289902	9606.ENSP00000444986	0	0	0	0	0.585	0.128	0	0.243	0.702
FCER1G	RNASE6	9606.ENSP00000289902	9606.ENSP00000302046	0	0	0	0	0.39	0	0	0.546	0.711
FCER1G	MS4A6A	9606.ENSP00000289902	9606.ENSP00000392770	0	0	0	0	0.686	0	0	0.141	0.718
FCER1G	PLAU	9606.ENSP00000289902	9606.ENSP00000361850	0	0	0	0	0	0	0.9	0	0.9
FCER1G	OLR1	9606.ENSP00000289902	9606.ENSP00000309124	0	0	0	0	0.069	0	0.9	0.139	0.912
FCER1G	PIK3CG	9606.ENSP00000289902	9606.ENSP00000352121	0	0	0	0	0.119	0	0.9	0.211	0.924
FCER1G	LAT2	9606.ENSP00000289902	9606.ENSP00000420494	0	0	0	0	0.175	0	0.9	0.188	0.927
FCER1G	PTPN6	9606.ENSP00000289902	9606.ENSP00000391592	0	0	0	0	0.134	0.064	0.9	0.351	0.94
FCER1G	LAIR1	9606.ENSP00000289902	9606.ENSP00000375622	0	0	0	0	0.231	0	0.9	0.294	0.941
FCER1G	LILRB2	9606.ENSP00000289902	9606.ENSP00000375629	0	0	0	0	0.549	0	0.9	0.165	0.959
FCER1G	ITGAM	9606.ENSP00000289902	9606.ENSP00000441691	0	0	0	0	0.561	0	0.9	0.221	0.962
FCER1G	FCGR2B	9606.ENSP00000289902	9606.ENSP00000351497	0	0	0	0	0.303	0	0.9	0.637	0.972
FCER1G	ITGB2	9606.ENSP00000289902	9606.ENSP00000380948	0	0	0	0	0.662	0	0.9	0.291	0.973
FCER1G	LYN	9606.ENSP00000289902	9606.ENSP00000428924	0	0	0	0	0.174	0.435	0.9	0.501	0.973
FCER1G	PLCG2	9606.ENSP00000289902	9606.ENSP00000482457	0	0	0	0	0.087	0.379	0.9	0.591	0.973
FCER1G	SYK	9606.ENSP00000289902	9606.ENSP00000364907	0	0	0	0	0.184	0.435	0.9	0.782	0.988
FCGR2A	LCP2	9606.ENSP00000271450	9606.ENSP00000046794	0	0	0	0	0.296	0	0	0.187	0.403
FCGR2A	IL10RA	9606.ENSP00000271450	9606.ENSP00000227752	0	0	0	0	0.268	0	0	0.348	0.502
FCGR2A	TLR2	9606.ENSP00000271450	9606.ENSP00000260010	0	0	0	0	0.336	0	0	0.553	0.69
FCGR2A	TYROBP	9606.ENSP00000271450	9606.ENSP00000262629	0	0	0	0	0.694	0	0	0.311	0.78
FCGR2A	SELP	9606.ENSP00000271450	9606.ENSP00000263686	0	0	0	0	0.098	0	0	0.398	0.433
FCGR2A	ICAM1	9606.ENSP00000271450	9606.ENSP00000264832	0	0	0	0	0.07	0	0	0.53	0.544
FCGR2A	LAPTM5	9606.ENSP00000271450	9606.ENSP00000294507	0	0	0	0	0.302	0	0	0.176	0.4
FCGR2A	HAVCR2	9606.ENSP00000271450	9606.ENSP00000312002	0	0	0	0	0.16	0	0	0.355	0.435
FCGR2A	MS4A6A	9606.ENSP00000271450	9606.ENSP00000392770	0	0	0	0	0.4	0	0	0.099	0.436
FCGR2A	TNFSF13B	9606.ENSP00000271450	9606.ENSP00000365048	0	0	0	0	0.142	0	0	0.417	0.478
FCGR2A	NCF2	9606.ENSP00000271450	9606.ENSP00000356505	0	0	0	0	0.365	0	0	0.231	0.491
FCGR2A	LY86	9606.ENSP00000271450	9606.ENSP00000369286	0	0	0	0	0.399	0	0	0.199	0.498
FCGR2A	IL7R	9606.ENSP00000271450	9606.ENSP00000306157	0	0	0	0	0.097	0	0	0.555	0.581
FCGR2A	MNDA	9606.ENSP00000271450	9606.ENSP00000357123	0	0	0	0	0.556	0	0	0.124	0.594
FCGR2A	FCGR2B	9606.ENSP00000271450	9606.ENSP00000351497	0	0	0	0.965	0.576	0.204	0	0.703	0.656
FCGR2A	TLR8	9606.ENSP00000271450	9606.ENSP00000312082	0	0	0	0	0.536	0	0	0.471	0.744
FCGR2A	PTPRC	9606.ENSP00000271450	9606.ENSP00000411355	0	0	0	0	0.259	0	0	0.792	0.839
FCGR2A	LILRB4	9606.ENSP00000271450	9606.ENSP00000375616	0	0	0	0	0.257	0	0.8	0.143	0.861
FCGR2A	LILRB2	9606.ENSP00000271450	9606.ENSP00000375629	0	0	0	0	0.547	0	0.8	0.152	0.916
FCGR2A	NCKAP1L	9606.ENSP00000271450	9606.ENSP00000293373	0	0	0	0	0.272	0	0.9	0	0.924
FCGR2A	PLCG2	9606.ENSP00000271450	9606.ENSP00000482457	0	0	0	0	0.092	0	0.9	0.409	0.941
FCGR2A	ITGB2	9606.ENSP00000271450	9606.ENSP00000380948	0	0	0	0	0.327	0	0.9	0.287	0.947
FCGR2A	LYN	9606.ENSP00000271450	9606.ENSP00000428924	0	0	0	0	0.166	0.32	0.9	0.418	0.962
FCGR2A	HCK	9606.ENSP00000271450	9606.ENSP00000444986	0	0	0	0	0.498	0.294	0.9	0.25	0.969
FCGR2A	SYK	9606.ENSP00000271450	9606.ENSP00000364907	0	0	0	0	0.158	0.379	0.9	0.576	0.974
FCGR2A	ITGAM	9606.ENSP00000271450	9606.ENSP00000441691	0	0	0	0	0.303	0	0.9	0.839	0.987
FCGR2B	LCP2	9606.ENSP00000351497	9606.ENSP00000046794	0	0	0	0	0.342	0	0	0.162	0.425
FCGR2B	IL10RA	9606.ENSP00000351497	9606.ENSP00000227752	0	0	0	0	0.352	0	0	0.348	0.559
FCGR2B	TLR2	9606.ENSP00000351497	9606.ENSP00000260010	0	0	0	0	0.229	0	0	0.535	0.626
FCGR2B	TYROBP	9606.ENSP00000351497	9606.ENSP00000262629	0	0	0	0	0.571	0	0	0.337	0.703
FCGR2B	ICAM1	9606.ENSP00000351497	9606.ENSP00000264832	0	0	0	0	0.077	0	0	0.53	0.547
FCGR2B	IRF8	9606.ENSP00000351497	9606.ENSP00000268638	0	0	0	0	0.344	0	0	0.283	0.51
FCGR2B	LAPTM5	9606.ENSP00000351497	9606.ENSP00000294507	0	0	0	0	0.346	0	0	0.302	0.524
FCGR2B	IL7R	9606.ENSP00000351497	9606.ENSP00000306157	0	0	0	0	0.096	0	0	0.556	0.582
FCGR2B	HAVCR2	9606.ENSP00000351497	9606.ENSP00000312002	0	0	0	0	0.142	0	0	0.35	0.418
FCGR2B	TLR8	9606.ENSP00000351497	9606.ENSP00000312082	0	0	0	0	0.341	0	0	0.44	0.615
FCGR2B	GPR183	9606.ENSP00000351497	9606.ENSP00000365596	0	0	0	0	0.328	0	0	0.17	0.418
FCGR2B	TREM2	9606.ENSP00000351497	9606.ENSP00000362205	0	0	0	0	0.144	0	0	0.355	0.424
FCGR2B	LY86	9606.ENSP00000351497	9606.ENSP00000369286	0	0	0	0	0.375	0	0	0.224	0.494
FCGR2B	MNDA	9606.ENSP00000351497	9606.ENSP00000357123	0	0	0	0	0.448	0	0	0.124	0.495
FCGR2B	TNFSF13B	9606.ENSP00000351497	9606.ENSP00000365048	0	0	0	0	0.137	0	0	0.44	0.496
FCGR2B	MPEG1	9606.ENSP00000351497	9606.ENSP00000354335	0	0	0	0	0.389	0	0	0.212	0.498
FCGR2B	NCF2	9606.ENSP00000351497	9606.ENSP00000356505	0	0	0	0	0.384	0	0	0.264	0.527
FCGR2B	MS4A6A	9606.ENSP00000351497	9606.ENSP00000392770	0	0	0	0	0.54	0	0	0.095	0.566
FCGR2B	PTPN6	9606.ENSP00000351497	9606.ENSP00000391592	0	0	0	0	0.141	0.379	0	0.252	0.566
FCGR2B	LGALS9	9606.ENSP00000351497	9606.ENSP00000378856	0	0	0	0	0.194	0	0	0.485	0.568
FCGR2B	ITGB2	9606.ENSP00000351497	9606.ENSP00000380948	0	0	0	0	0.428	0	0	0.303	0.585
FCGR2B	HCK	9606.ENSP00000351497	9606.ENSP00000444986	0	0	0	0	0.533	0	0	0.196	0.608
FCGR2B	LYN	9606.ENSP00000351497	9606.ENSP00000428924	0	0	0	0	0.126	0.32	0	0.443	0.64
FCGR2B	SYK	9606.ENSP00000351497	9606.ENSP00000364907	0	0	0	0	0.175	0	0.6	0.493	0.818
FCGR2B	PTPRC	9606.ENSP00000351497	9606.ENSP00000411355	0	0	0	0	0.347	0	0	0.802	0.865
FCGR2B	LILRB4	9606.ENSP00000351497	9606.ENSP00000375616	0	0	0	0	0.269	0	0.8	0.211	0.874
FCGR2B	ITGAM	9606.ENSP00000351497	9606.ENSP00000441691	0	0	0	0	0.348	0	0	0.846	0.895
FCGR2B	LILRB2	9606.ENSP00000351497	9606.ENSP00000375629	0	0	0	0	0.56	0	0.8	0.214	0.924
FERMT3	LCP2	9606.ENSP00000279227	9606.ENSP00000046794	0	0	0	0	0.384	0	0	0.356	0.586
FERMT3	RAC2	9606.ENSP00000279227	9606.ENSP00000249071	0	0	0	0	0.614	0	0	0.267	0.705
FERMT3	VWF	9606.ENSP00000279227	9606.ENSP00000261405	0	0	0	0	0.061	0	0.9	0.307	0.929
FERMT3	TYROBP	9606.ENSP00000279227	9606.ENSP00000262629	0	0	0	0	0.342	0	0	0.272	0.5
FERMT3	SELP	9606.ENSP00000279227	9606.ENSP00000263686	0	0	0	0	0.119	0	0	0.441	0.486
FERMT3	ICAM1	9606.ENSP00000279227	9606.ENSP00000264832	0	0	0	0	0.095	0	0	0.442	0.473
FERMT3	ITGAM	9606.ENSP00000279227	9606.ENSP00000441691	0	0	0	0	0.315	0	0	0.164	0.403
FERMT3	LSP1	9606.ENSP00000279227	9606.ENSP00000371194	0	0	0	0	0.37	0	0	0.093	0.404
FERMT3	LY86	9606.ENSP00000279227	9606.ENSP00000369286	0	0	0	0	0.366	0	0	0.112	0.413
FERMT3	NCKAP1L	9606.ENSP00000279227	9606.ENSP00000293373	0	0	0	0	0.343	0	0	0.151	0.418
FERMT3	HCK	9606.ENSP00000279227	9606.ENSP00000444986	0	0	0	0	0.324	0	0	0.185	0.426
FERMT3	PTPRC	9606.ENSP00000279227	9606.ENSP00000411355	0	0	0	0	0.397	0	0	0.106	0.438
FERMT3	SASH3	9606.ENSP00000279227	9606.ENSP00000349359	0	0	0	0	0.445	0	0	0	0.445
FERMT3	SYK	9606.ENSP00000279227	9606.ENSP00000364907	0	0	0	0	0.192	0	0	0.369	0.468
FERMT3	LAPTM5	9606.ENSP00000279227	9606.ENSP00000294507	0	0	0	0	0.588	0	0	0	0.588
FERMT3	PARVG	9606.ENSP00000279227	9606.ENSP00000391583	0	0	0	0	0.363	0.264	0	0.401	0.695
FERMT3	ITGB2	9606.ENSP00000279227	9606.ENSP00000380948	0	0	0	0	0.415	0.111	0	0.572	0.758
FERMT3	VCAM1	9606.ENSP00000279227	9606.ENSP00000294728	0	0	0	0	0.062	0.075	0.72	0.313	0.81
FERMT3	LPXN	9606.ENSP00000279227	9606.ENSP00000431284	0	0	0	0	0.219	0	0.72	0.21	0.812
FERMT3	LCP1	9606.ENSP00000279227	9606.ENSP00000381581	0	0	0	0	0.345	0.08	0.72	0.232	0.853
FERMT3	SERPINA1	9606.ENSP00000279227	9606.ENSP00000416066	0	0	0	0	0.088	0	0.9	0	0.904
FERMT3	MMRN1	9606.ENSP00000279227	9606.ENSP00000378431	0	0	0	0	0.062	0	0.9	0.256	0.924
FOLR2	MSR1	9606.ENSP00000298223	9606.ENSP00000262101	0	0	0	0	0.248	0	0	0.25	0.412
FOLR2	TYROBP	9606.ENSP00000298223	9606.ENSP00000262629	0	0	0	0	0.549	0	0	0.054	0.555
FOLR2	ITGAM	9606.ENSP00000298223	9606.ENSP00000441691	0	0	0	0	0.339	0	0	0.145	0.41
FOLR2	MS4A4A	9606.ENSP00000298223	9606.ENSP00000338648	0	0	0	0	0.419	0	0	0	0.418
FOLR2	NRN1	9606.ENSP00000298223	9606.ENSP00000480483	0	0	0	0	0	0	0.9	0	0.9
FPR3	TLR2	9606.ENSP00000341821	9606.ENSP00000260010	0	0	0	0	0.175	0	0	0.349	0.44
FPR3	TYROBP	9606.ENSP00000341821	9606.ENSP00000262629	0	0	0	0	0.523	0	0	0.111	0.558
FPR3	SLAMF8	9606.ENSP00000341821	9606.ENSP00000289707	0	0	0	0	0.552	0	0	0	0.552
FPR3	TLR8	9606.ENSP00000341821	9606.ENSP00000312082	0	0	0	0	0.332	0	0	0.329	0.532
FPR3	PLAUR	9606.ENSP00000341821	9606.ENSP00000339328	0	0	0	0	0.064	0	0.9	0.388	0.937
FPR3	GPR183	9606.ENSP00000341821	9606.ENSP00000365596	0	0	0	0.656	0.174	0	0.9	0.113	0.916
GIMAP2	GIMAP7	9606.ENSP00000223293	9606.ENSP00000315474	0	0	0	0.852	0.23	0.379	0	0.779	0.558
GIMAP4	LCP2	9606.ENSP00000255945	9606.ENSP00000046794	0	0	0	0	0.404	0	0	0.087	0.432
GIMAP4	IL10RA	9606.ENSP00000255945	9606.ENSP00000227752	0	0	0	0	0.497	0	0	0	0.497
GIMAP4	MNDA	9606.ENSP00000255945	9606.ENSP00000357123	0	0	0	0	0.456	0	0	0	0.456
GIMAP4	TMEM176B	9606.ENSP00000255945	9606.ENSP00000410269	0	0	0	0	0.295	0	0	0.352	0.523
GIMAP4	ITGB2	9606.ENSP00000255945	9606.ENSP00000380948	0	0	0	0	0.523	0	0	0.082	0.543
GIMAP4	LILRB2	9606.ENSP00000255945	9606.ENSP00000375629	0	0	0	0	0.561	0	0	0	0.561
GIMAP4	MS4A6A	9606.ENSP00000255945	9606.ENSP00000392770	0	0	0	0	0.518	0	0	0.129	0.562
GIMAP4	TYROBP	9606.ENSP00000255945	9606.ENSP00000262629	0	0	0	0	0.566	0	0	0.043	0.566
GIMAP4	GIMAP7	9606.ENSP00000255945	9606.ENSP00000315474	0	0	0	0.875	0.789	0	0	0.707	0.807
GIMAP4	GIMAP6	9606.ENSP00000255945	9606.ENSP00000479580	0	0	0	0.82	0.871	0	0	0.717	0.887
GIMAP4	GIMAP8	9606.ENSP00000255945	9606.ENSP00000305107	0	0	0	0.778	0.905	0	0	0.733	0.92
GIMAP6	TYROBP	9606.ENSP00000479580	9606.ENSP00000262629	0	0	0	0	0.523	0	0	0	0.523
GIMAP6	GIMAP8	9606.ENSP00000479580	9606.ENSP00000305107	0	0	0	0.771	0.795	0	0	0.729	0.829
GIMAP6	GIMAP7	9606.ENSP00000479580	9606.ENSP00000315474	0	0	0	0.848	0.772	0	0	0.774	0.798
GIMAP6	LILRB2	9606.ENSP00000479580	9606.ENSP00000375629	0	0	0	0	0.551	0	0	0	0.551
GIMAP6	TMEM176B	9606.ENSP00000479580	9606.ENSP00000410269	0	0	0	0	0.172	0	0	0.45	0.525
GIMAP7	GIMAP8	9606.ENSP00000315474	9606.ENSP00000305107	0	0	0	0.805	0.751	0	0	0.777	0.788
GIMAP7	MNDA	9606.ENSP00000315474	9606.ENSP00000357123	0	0	0	0	0.411	0	0	0	0.41
GIMAP7	TMEM176B	9606.ENSP00000315474	9606.ENSP00000410269	0	0	0	0	0.152	0	0	0.47	0.531
GIMAP7	LILRB2	9606.ENSP00000315474	9606.ENSP00000375629	0	0	0	0	0.54	0	0	0	0.54
GIMAP8	LCP2	9606.ENSP00000305107	9606.ENSP00000046794	0	0	0	0	0.346	0	0	0.226	0.472
GIMAP8	IL10RA	9606.ENSP00000305107	9606.ENSP00000227752	0	0	0	0	0.419	0	0	0	0.418
GIMAP8	TYROBP	9606.ENSP00000305107	9606.ENSP00000262629	0	0	0	0	0.497	0	0	0	0.497
GIMAP8	TMEM176B	9606.ENSP00000305107	9606.ENSP00000410269	0	0	0	0	0.212	0	0	0.44	0.54
GIMAP8	LILRB2	9606.ENSP00000305107	9606.ENSP00000375629	0	0	0	0	0.553	0	0	0	0.553
GIMAP8	MS4A6A	9606.ENSP00000305107	9606.ENSP00000392770	0	0	0	0	0.528	0	0	0.104	0.559
GMFG	LCP2	9606.ENSP00000472249	9606.ENSP00000046794	0	0	0	0	0.568	0	0	0	0.568
GMFG	TYROBP	9606.ENSP00000472249	9606.ENSP00000262629	0	0	0	0	0.512	0	0	0.073	0.529
GMFG	NCKAP1L	9606.ENSP00000472249	9606.ENSP00000293373	0	0	0	0	0.529	0	0	0	0.529
GMFG	LAPTM5	9606.ENSP00000472249	9606.ENSP00000294507	0	0	0	0	0.68	0	0	0.294	0.765
GMFG	MYO1F	9606.ENSP00000472249	9606.ENSP00000344871	0	0	0	0	0.529	0	0	0.067	0.541
GMFG	ITGB2	9606.ENSP00000472249	9606.ENSP00000380948	0	0	0	0	0.53	0	0	0.189	0.602
GMFG	LCP1	9606.ENSP00000472249	9606.ENSP00000381581	0	0	0	0	0.381	0	0	0.204	0.486
GMFG	PTPRC	9606.ENSP00000472249	9606.ENSP00000411355	0	0	0	0	0.577	0	0	0.041	0.577
GPR126	IL7R	9606.ENSP00000356581	9606.ENSP00000306157	0	0	0	0	0	0	0	0.447	0.447
GPR126	PTPRC	9606.ENSP00000356581	9606.ENSP00000411355	0	0	0	0	0.05	0	0	0.399	0.404
GPR183	IL10RA	9606.ENSP00000365596	9606.ENSP00000227752	0	0	0	0	0.561	0	0	0	0.561
GPR183	TYROBP	9606.ENSP00000365596	9606.ENSP00000262629	0	0	0	0	0.56	0	0	0.085	0.58
GPR183	IRF8	9606.ENSP00000365596	9606.ENSP00000268638	0	0	0	0	0.538	0	0	0.146	0.589
GPR183	LAPTM5	9606.ENSP00000365596	9606.ENSP00000294507	0	0	0	0	0.547	0	0	0	0.547
GPR183	RNASE6	9606.ENSP00000365596	9606.ENSP00000302046	0	0	0	0	0.297	0	0	0.262	0.46
GPR183	RGS1	9606.ENSP00000365596	9606.ENSP00000356429	0	0	0	0	0.758	0	0	0.182	0.794
GPR183	LY86	9606.ENSP00000365596	9606.ENSP00000369286	0	0	0	0	0.404	0	0	0	0.404
GPR183	LILRB2	9606.ENSP00000365596	9606.ENSP00000375629	0	0	0	0	0.53	0	0	0	0.53
GPR183	PTPRC	9606.ENSP00000365596	9606.ENSP00000411355	0	0	0	0	0.56	0	0	0.253	0.658
GPX1	UCP2	9606.ENSP00000407375	9606.ENSP00000312029	0	0	0	0	0.063	0	0	0.476	0.488
GPX1	PTGS2	9606.ENSP00000407375	9606.ENSP00000356438	0	0	0	0	0	0	0	0.417	0.417
HAVCR2	LCP2	9606.ENSP00000312002	9606.ENSP00000046794	0	0	0	0	0.31	0.354	0	0.124	0.575
HAVCR2	TLR2	9606.ENSP00000312002	9606.ENSP00000260010	0	0	0	0	0.13	0	0	0.415	0.469
HAVCR2	IL7R	9606.ENSP00000312002	9606.ENSP00000306157	0	0	0	0	0.162	0	0	0.572	0.626
HAVCR2	TLR8	9606.ENSP00000312002	9606.ENSP00000312082	0	0	0	0	0.116	0	0	0.352	0.402
HAVCR2	SYK	9606.ENSP00000312002	9606.ENSP00000364907	0	0	0	0	0.122	0.354	0	0.197	0.505
HAVCR2	ITGAM	9606.ENSP00000312002	9606.ENSP00000441691	0	0	0	0	0.159	0	0	0.518	0.577
HAVCR2	PTPRC	9606.ENSP00000312002	9606.ENSP00000411355	0	0	0	0	0.207	0	0	0.511	0.595
HAVCR2	LGALS9	9606.ENSP00000312002	9606.ENSP00000378856	0	0	0	0	0.111	0.26	0.9	0.953	0.996
HCK	LCP2	9606.ENSP00000444986	9606.ENSP00000046794	0	0	0	0	0.393	0.227	0	0.426	0.707
HCK	IL10RA	9606.ENSP00000444986	9606.ENSP00000227752	0	0	0	0	0.553	0	0	0.074	0.569
HCK	RAC2	9606.ENSP00000444986	9606.ENSP00000249071	0	0	0	0	0.311	0.16	0	0.285	0.55
HCK	TLR2	9606.ENSP00000444986	9606.ENSP00000260010	0	0	0	0	0.576	0.123	0	0.297	0.716
HCK	TYROBP	9606.ENSP00000444986	9606.ENSP00000262629	0	0	0	0	0.804	0	0	0.403	0.878
HCK	IRF8	9606.ENSP00000444986	9606.ENSP00000268638	0	0	0	0	0.382	0	0	0.116	0.431
HCK	NCKAP1L	9606.ENSP00000444986	9606.ENSP00000293373	0	0	0	0	0.284	0.136	0	0.126	0.412
HCK	LAPTM5	9606.ENSP00000444986	9606.ENSP00000294507	0	0	0	0	0.563	0	0	0.046	0.565
HCK	TLR8	9606.ENSP00000444986	9606.ENSP00000312082	0	0	0	0	0.538	0.123	0	0.243	0.667
HCK	PLAUR	9606.ENSP00000444986	9606.ENSP00000339328	0	0	0	0	0.089	0.379	0	0.188	0.5
HCK	MYO1F	9606.ENSP00000444986	9606.ENSP00000344871	0	0	0	0	0.59	0.064	0	0	0.6
HCK	SASH3	9606.ENSP00000444986	9606.ENSP00000349359	0	0	0	0	0.364	0.157	0	0	0.441
HCK	MPEG1	9606.ENSP00000444986	9606.ENSP00000354335	0	0	0	0	0.456	0	0	0.044	0.458
HCK	NCF2	9606.ENSP00000444986	9606.ENSP00000356505	0	0	0	0	0.772	0.059	0	0.121	0.795
HCK	MNDA	9606.ENSP00000444986	9606.ENSP00000357123	0	0	0	0	0.781	0	0	0.041	0.781
HCK	THEMIS2	9606.ENSP00000444986	9606.ENSP00000363031	0	0	0	0	0.539	0	0	0.237	0.634
HCK	SYK	9606.ENSP00000444986	9606.ENSP00000364907	0	0	0	0.736	0.303	0.064	0.9	0.684	0.941
HCK	LY86	9606.ENSP00000444986	9606.ENSP00000369286	0	0	0	0	0.561	0	0	0.135	0.604
HCK	LILRB2	9606.ENSP00000444986	9606.ENSP00000375629	0	0	0	0	0.785	0.05	0	0.045	0.788
HCK	ITGB2	9606.ENSP00000444986	9606.ENSP00000380948	0	0	0	0	0.708	0.184	0.9	0.235	0.979
HCK	MS4A6A	9606.ENSP00000444986	9606.ENSP00000392770	0	0	0	0	0.548	0	0	0.049	0.552
HCK	PTPRC	9606.ENSP00000444986	9606.ENSP00000411355	0	0	0	0	0.384	0.16	0.8	0.315	0.919
HCK	LYN	9606.ENSP00000444986	9606.ENSP00000428924	0	0	0.442	0.973	0.287	0	0.9	0.851	0.928
HCK	ITGAM	9606.ENSP00000444986	9606.ENSP00000441691	0	0	0	0	0.54	0.084	0.9	0.286	0.965
HCK	PLCG2	9606.ENSP00000444986	9606.ENSP00000482457	0	0	0	0.553	0.204	0.4	0.9	0.297	0.954
HLA-DMA	IRF8	9606.ENSP00000363976	9606.ENSP00000268638	0	0	0	0	0.246	0	0	0.273	0.429
HLA-DMA	HLA-DPB1	9606.ENSP00000363976	9606.ENSP00000408146	0	0	0	0	0.244	0.195	0.9	0.674	0.977
HLA-DMA	HLA-DMB	9606.ENSP00000363976	9606.ENSP00000398890	0	0	0	0	0.771	0.826	0.9	0.949	0.999
HLA-DMB	TYROBP	9606.ENSP00000398890	9606.ENSP00000262629	0	0	0	0	0.405	0	0	0.092	0.436
HLA-DMB	IRF8	9606.ENSP00000398890	9606.ENSP00000268638	0	0	0	0	0.359	0	0	0.162	0.439
HLA-DMB	LY86	9606.ENSP00000398890	9606.ENSP00000369286	0	0	0	0	0.357	0	0	0.106	0.401
HLA-DMB	ITGB2	9606.ENSP00000398890	9606.ENSP00000380948	0	0	0	0	0.355	0	0	0.218	0.474
HLA-DMB	HLA-DPB1	9606.ENSP00000398890	9606.ENSP00000408146	0	0	0	0.677	0.38	0	0.9	0.66	0.948
HLA-DPB1	LCP2	9606.ENSP00000408146	9606.ENSP00000046794	0	0	0	0	0.205	0	0.9	0.047	0.917
HLA-DPB1	ICAM1	9606.ENSP00000408146	9606.ENSP00000264832	0	0	0	0	0	0	0.9	0.231	0.919
HLA-DPB1	IRF8	9606.ENSP00000408146	9606.ENSP00000268638	0	0	0	0	0.234	0	0.9	0.29	0.94
HLA-DPB1	VCAM1	9606.ENSP00000408146	9606.ENSP00000294728	0	0	0	0	0.086	0	0.9	0.209	0.921
HLA-DPB1	TRIM14	9606.ENSP00000408146	9606.ENSP00000344208	0	0	0	0	0	0	0.9	0	0.9
HLA-DPB1	LGMN	9606.ENSP00000408146	9606.ENSP00000376911	0	0	0	0	0	0	0.9	0.058	0.901
HLA-DPB1	PTPN6	9606.ENSP00000408146	9606.ENSP00000391592	0	0	0	0	0.096	0	0.9	0.057	0.907
HLA-DPB1	PTPRJ	9606.ENSP00000408146	9606.ENSP00000400010	0	0	0	0	0	0	0.9	0	0.9
HLA-DPB1	PTPRC	9606.ENSP00000408146	9606.ENSP00000411355	0	0	0	0	0.152	0	0.9	0.238	0.929
HPSE	LYZ	9606.ENSP00000384262	9606.ENSP00000261267	0	0	0	0	0.061	0	0.9	0.121	0.91
HPSE	PTPN6	9606.ENSP00000384262	9606.ENSP00000391592	0	0	0	0	0.054	0	0.9	0	0.901
ICAM1	LCP2	9606.ENSP00000264832	9606.ENSP00000046794	0	0	0	0	0.088	0	0	0.422	0.45
ICAM1	TNFSF10	9606.ENSP00000264832	9606.ENSP00000241261	0	0	0	0	0.077	0	0	0.398	0.42
ICAM1	TLR2	9606.ENSP00000264832	9606.ENSP00000260010	0	0	0	0	0.088	0	0	0.669	0.685
ICAM1	VWF	9606.ENSP00000264832	9606.ENSP00000261405	0	0	0	0	0.058	0	0	0.73	0.734
ICAM1	SELP	9606.ENSP00000264832	9606.ENSP00000263686	0	0	0	0	0.062	0	0	0.897	0.899
ICAM1	KIAA0101	9606.ENSP00000264832	9606.ENSP00000300035	0	0	0	0	0	0	0	0.412	0.412
ICAM1	TNFSF13B	9606.ENSP00000264832	9606.ENSP00000365048	0	0	0	0	0	0	0	0.429	0.429
ICAM1	PLAU	9606.ENSP00000264832	9606.ENSP00000361850	0	0	0	0	0.098	0	0	0.398	0.433
ICAM1	SYK	9606.ENSP00000264832	9606.ENSP00000364907	0	0	0	0	0.061	0	0	0.443	0.454
ICAM1	PLAUR	9606.ENSP00000264832	9606.ENSP00000339328	0	0	0	0	0.131	0	0	0.419	0.473
ICAM1	SOCS3	9606.ENSP00000264832	9606.ENSP00000330341	0	0	0	0	0.112	0	0	0.431	0.473
ICAM1	IL2RG	9606.ENSP00000264832	9606.ENSP00000363318	0	0	0	0	0.107	0.379	0	0.188	0.51
ICAM1	TNFAIP3	9606.ENSP00000264832	9606.ENSP00000481570	0	0	0	0	0.236	0	0	0.418	0.536
ICAM1	TLR8	9606.ENSP00000264832	9606.ENSP00000312082	0	0	0	0	0.087	0	0	0.551	0.572
ICAM1	OLR1	9606.ENSP00000264832	9606.ENSP00000309124	0	0	0	0	0.065	0	0	0.577	0.588
ICAM1	PTPRC	9606.ENSP00000264832	9606.ENSP00000411355	0	0	0	0	0.095	0	0	0.684	0.702
ICAM1	PTGS2	9606.ENSP00000264832	9606.ENSP00000356438	0	0	0	0	0.123	0	0	0.677	0.705
ICAM1	SPP1	9606.ENSP00000264832	9606.ENSP00000378517	0	0	0	0	0	0	0	0.719	0.719
ICAM1	MMP9	9606.ENSP00000264832	9606.ENSP00000361405	0	0	0	0	0.093	0	0	0.722	0.737
ICAM1	PLCG2	9606.ENSP00000264832	9606.ENSP00000482457	0	0	0	0	0	0	0.8	0.222	0.837
ICAM1	TRIM14	9606.ENSP00000264832	9606.ENSP00000344208	0	0	0	0	0.06	0	0.9	0.049	0.902
ICAM1	IRF8	9606.ENSP00000264832	9606.ENSP00000268638	0	0	0	0	0.088	0	0.9	0.27	0.927
ICAM1	VCAM1	9606.ENSP00000264832	9606.ENSP00000294728	0	0	0	0	0.069	0	0	0.938	0.94
ICAM1	ITGB2	9606.ENSP00000264832	9606.ENSP00000380948	0	0	0	0	0.113	0.379	0.9	0.829	0.989
ICAM1	ITGAM	9606.ENSP00000264832	9606.ENSP00000441691	0	0	0	0	0.093	0.462	0.9	0.837	0.991
IER3	TNFAIP3	9606.ENSP00000259874	9606.ENSP00000481570	0	0	0	0	0.11	0	0	0.432	0.473
IL10RA	LCP2	9606.ENSP00000227752	9606.ENSP00000046794	0	0	0	0	0.562	0	0	0.15	0.612
IL10RA	SYK	9606.ENSP00000227752	9606.ENSP00000364907	0	0	0	0	0.287	0	0	0.196	0.402
IL10RA	RGS1	9606.ENSP00000227752	9606.ENSP00000356429	0	0	0	0	0.351	0	0	0.119	0.403
IL10RA	MNDA	9606.ENSP00000227752	9606.ENSP00000357123	0	0	0	0	0.411	0	0	0.05	0.416
IL10RA	IL7R	9606.ENSP00000227752	9606.ENSP00000306157	0	0	0	0	0.2	0	0	0.323	0.435
IL10RA	MYO1F	9606.ENSP00000227752	9606.ENSP00000344871	0	0	0	0	0.448	0	0	0	0.448
IL10RA	RNASE6	9606.ENSP00000227752	9606.ENSP00000302046	0	0	0	0	0.442	0	0	0.074	0.461
IL10RA	PARVG	9606.ENSP00000227752	9606.ENSP00000391583	0	0	0	0	0.467	0	0	0	0.467
IL10RA	SASH3	9606.ENSP00000227752	9606.ENSP00000349359	0	0	0	0	0.54	0	0	0	0.54
IL10RA	TLR8	9606.ENSP00000227752	9606.ENSP00000312082	0	0	0	0	0.344	0	0	0.35	0.555
IL10RA	MS4A6A	9606.ENSP00000227752	9606.ENSP00000392770	0	0	0	0	0.559	0	0	0	0.559
IL10RA	LY86	9606.ENSP00000227752	9606.ENSP00000369286	0	0	0	0	0.543	0	0	0.087	0.565
IL10RA	NCF2	9606.ENSP00000227752	9606.ENSP00000356505	0	0	0	0	0.509	0	0	0.169	0.575
IL10RA	TLR2	9606.ENSP00000227752	9606.ENSP00000260010	0	0	0	0	0.233	0	0	0.473	0.578
IL10RA	THEMIS2	9606.ENSP00000227752	9606.ENSP00000363031	0	0	0	0	0.58	0	0	0	0.58
IL10RA	IL2RG	9606.ENSP00000227752	9606.ENSP00000363318	0	0	0	0	0.347	0	0	0.442	0.62
IL10RA	TYROBP	9606.ENSP00000227752	9606.ENSP00000262629	0	0	0	0	0.573	0	0	0.211	0.648
IL10RA	IRF8	9606.ENSP00000227752	9606.ENSP00000268638	0	0	0	0	0.539	0	0	0.293	0.66
IL10RA	ITGB2	9606.ENSP00000227752	9606.ENSP00000380948	0	0	0	0	0.57	0	0	0.265	0.67
IL10RA	LILRB2	9606.ENSP00000227752	9606.ENSP00000375629	0	0	0	0	0.62	0	0	0.171	0.671
IL10RA	LAPTM5	9606.ENSP00000227752	9606.ENSP00000294507	0	0	0	0	0.681	0	0	0.11	0.704
IL10RA	ITGAM	9606.ENSP00000227752	9606.ENSP00000441691	0	0	0	0	0.46	0	0	0.495	0.715
IL10RA	SOCS3	9606.ENSP00000227752	9606.ENSP00000330341	0	0	0	0	0.074	0	0	0.722	0.732
IL10RA	PTPRC	9606.ENSP00000227752	9606.ENSP00000411355	0	0	0	0	0.557	0	0	0.44	0.741
IL10RA	JAK3	9606.ENSP00000227752	9606.ENSP00000391676	0	0	0	0	0.111	0	0.6	0.348	0.747
IL2RG	LCP2	9606.ENSP00000363318	9606.ENSP00000046794	0	0	0	0	0.604	0	0	0.093	0.626
IL2RG	RAC2	9606.ENSP00000363318	9606.ENSP00000249071	0	0	0	0	0.368	0	0	0.313	0.547
IL2RG	LAPTM5	9606.ENSP00000363318	9606.ENSP00000294507	0	0	0	0	0.397	0	0	0.053	0.405
IL2RG	IL7R	9606.ENSP00000363318	9606.ENSP00000306157	0	0	0	0	0.14	0.379	0.9	0.67	0.98
IL2RG	SOCS3	9606.ENSP00000363318	9606.ENSP00000330341	0	0	0	0	0.063	0	0.9	0.217	0.92
IL2RG	SASH3	9606.ENSP00000363318	9606.ENSP00000349359	0	0	0	0	0.783	0	0	0.179	0.814
IL2RG	MPEG1	9606.ENSP00000363318	9606.ENSP00000354335	0	0	0	0	0.558	0	0	0.136	0.601
IL2RG	ITGAM	9606.ENSP00000363318	9606.ENSP00000441691	0	0	0	0	0.213	0	0	0.336	0.455
IL2RG	ITGB2	9606.ENSP00000363318	9606.ENSP00000380948	0	0	0	0	0.665	0	0	0.251	0.738
IL2RG	PTPRC	9606.ENSP00000363318	9606.ENSP00000411355	0	0	0	0	0.518	0	0	0.539	0.768
IL2RG	PTPN6	9606.ENSP00000363318	9606.ENSP00000391592	0	0	0	0	0.274	0	0.9	0.054	0.925
IL2RG	SYK	9606.ENSP00000363318	9606.ENSP00000364907	0	0	0	0	0.173	0	0.9	0.188	0.927
IL2RG	JAK3	9606.ENSP00000363318	9606.ENSP00000391676	0	0	0	0	0.152	0.379	0.9	0.817	0.989
IL7R	LCP2	9606.ENSP00000306157	9606.ENSP00000046794	0	0	0	0	0.545	0	0	0.138	0.591
IL7R	VAMP8	9606.ENSP00000306157	9606.ENSP00000263864	0	0	0	0	0.055	0	0.9	0	0.901
IL7R	LYN	9606.ENSP00000306157	9606.ENSP00000428924	0	0	0	0	0.086	0.393	0	0.057	0.431
IL7R	P2RX7	9606.ENSP00000306157	9606.ENSP00000330696	0	0	0	0	0.46	0	0	0.069	0.475
IL7R	ITGAM	9606.ENSP00000306157	9606.ENSP00000441691	0	0	0	0	0.11	0	0	0.677	0.7
IL7R	PTPRC	9606.ENSP00000306157	9606.ENSP00000411355	0	0	0	0	0.274	0	0	0.731	0.796
IL7R	JAK3	9606.ENSP00000306157	9606.ENSP00000391676	0	0	0	0	0.084	0.437	0.9	0.473	0.969
IQGAP2	RAC2	9606.ENSP00000274364	9606.ENSP00000249071	0	0	0	0	0	0.261	0.8	0.361	0.897
IQGAP2	PIK3CG	9606.ENSP00000274364	9606.ENSP00000352121	0	0	0	0	0.107	0	0	0.368	0.412
IRF8	TLR2	9606.ENSP00000268638	9606.ENSP00000260010	0	0	0	0	0.229	0	0	0.475	0.577
IRF8	TYROBP	9606.ENSP00000268638	9606.ENSP00000262629	0	0	0	0	0.544	0	0	0.4	0.715
IRF8	TREM2	9606.ENSP00000268638	9606.ENSP00000362205	0	0	0	0	0.114	0	0	0.371	0.419
IRF8	LILRB2	9606.ENSP00000268638	9606.ENSP00000375629	0	0	0	0	0.414	0	0	0.119	0.462
IRF8	SYK	9606.ENSP00000268638	9606.ENSP00000364907	0	0	0	0	0.243	0	0	0.329	0.47
IRF8	MNDA	9606.ENSP00000268638	9606.ENSP00000357123	0	0	0	0	0.37	0	0	0.198	0.473
IRF8	TNFAIP3	9606.ENSP00000268638	9606.ENSP00000481570	0	0	0	0	0.108	0	0	0.441	0.48
IRF8	NCF2	9606.ENSP00000268638	9606.ENSP00000356505	0	0	0	0	0.347	0	0	0.266	0.5
IRF8	RGS1	9606.ENSP00000268638	9606.ENSP00000356429	0	0	0	0	0.336	0	0	0.286	0.506
IRF8	LAPTM5	9606.ENSP00000268638	9606.ENSP00000294507	0	0	0	0	0.545	0	0	0.083	0.565
IRF8	ITGB2	9606.ENSP00000268638	9606.ENSP00000380948	0	0	0	0	0.536	0	0	0.165	0.596
IRF8	LCP1	9606.ENSP00000268638	9606.ENSP00000381581	0	0	0	0	0.344	0	0	0.424	0.606
IRF8	TLR8	9606.ENSP00000268638	9606.ENSP00000312082	0	0	0	0	0.356	0	0	0.43	0.617
IRF8	PTPRC	9606.ENSP00000268638	9606.ENSP00000411355	0	0	0	0	0.364	0	0	0.443	0.631
IRF8	MPEG1	9606.ENSP00000268638	9606.ENSP00000354335	0	0	0	0	0.418	0	0	0.451	0.667
IRF8	LY86	9606.ENSP00000268638	9606.ENSP00000369286	0	0	0	0	0.576	0	0	0.309	0.694
IRF8	ITGAM	9606.ENSP00000268638	9606.ENSP00000441691	0	0	0	0	0.341	0	0	0.594	0.721
IRF8	TRIM14	9606.ENSP00000268638	9606.ENSP00000344208	0	0	0	0	0	0	0.9	0	0.9
IRF8	VCAM1	9606.ENSP00000268638	9606.ENSP00000294728	0	0	0	0	0.061	0	0.9	0.196	0.917
ITGAM	LCP2	9606.ENSP00000441691	9606.ENSP00000046794	0	0	0	0	0.362	0	0	0.252	0.502
ITGAM	TREM1	9606.ENSP00000441691	9606.ENSP00000244709	0	0	0	0	0.332	0	0	0.403	0.584
ITGAM	PYCARD	9606.ENSP00000441691	9606.ENSP00000247470	0	0	0	0	0.143	0	0	0.33	0.401
ITGAM	TLR2	9606.ENSP00000441691	9606.ENSP00000260010	0	0	0	0	0.312	0.055	0	0.708	0.794
ITGAM	LYZ	9606.ENSP00000441691	9606.ENSP00000261267	0	0	0	0	0.259	0	0	0.308	0.465
ITGAM	MSR1	9606.ENSP00000441691	9606.ENSP00000262101	0	0	0	0	0.126	0	0	0.515	0.558
ITGAM	TYROBP	9606.ENSP00000441691	9606.ENSP00000262629	0	0	0	0	0.659	0	0	0.471	0.812
ITGAM	SELP	9606.ENSP00000441691	9606.ENSP00000263686	0	0	0	0	0.179	0	0.9	0.669	0.97
ITGAM	VAMP8	9606.ENSP00000441691	9606.ENSP00000263864	0	0	0	0	0.07	0	0.9	0	0.903
ITGAM	LY96	9606.ENSP00000441691	9606.ENSP00000284818	0	0	0	0	0.127	0	0	0.344	0.403
ITGAM	LAPTM5	9606.ENSP00000441691	9606.ENSP00000294507	0	0	0	0	0.533	0	0	0.048	0.536
ITGAM	VCAM1	9606.ENSP00000441691	9606.ENSP00000294728	0	0	0	0	0.061	0	0	0.677	0.683
ITGAM	OLR1	9606.ENSP00000441691	9606.ENSP00000309124	0	0	0	0	0.078	0	0.9	0.254	0.925
ITGAM	TLR8	9606.ENSP00000441691	9606.ENSP00000312082	0	0	0	0	0.456	0.055	0	0.587	0.769
ITGAM	SOCS3	9606.ENSP00000441691	9606.ENSP00000330341	0	0	0	0	0.076	0	0	0.421	0.442
ITGAM	PLAUR	9606.ENSP00000441691	9606.ENSP00000339328	0	0	0	0	0.077	0.379	0.9	0.349	0.957
ITGAM	MYO1F	9606.ENSP00000441691	9606.ENSP00000344871	0	0	0	0	0.546	0	0	0.073	0.561
ITGAM	MPEG1	9606.ENSP00000441691	9606.ENSP00000354335	0	0	0	0	0.377	0	0	0.162	0.456
ITGAM	PTGS2	9606.ENSP00000441691	9606.ENSP00000356438	0	0	0	0	0.092	0	0	0.544	0.568
ITGAM	NCF2	9606.ENSP00000441691	9606.ENSP00000356505	0	0	0	0	0.533	0	0	0.332	0.675
ITGAM	MNDA	9606.ENSP00000441691	9606.ENSP00000357123	0	0	0	0	0.524	0	0	0.092	0.549
ITGAM	MMP9	9606.ENSP00000441691	9606.ENSP00000361405	0	0	0	0	0.227	0	0.9	0.633	0.969
ITGAM	PLAU	9606.ENSP00000441691	9606.ENSP00000361850	0	0	0	0	0.054	0	0.9	0.283	0.926
ITGAM	TREM2	9606.ENSP00000441691	9606.ENSP00000362205	0	0	0	0	0.175	0	0	0.498	0.569
ITGAM	SYK	9606.ENSP00000441691	9606.ENSP00000364907	0	0	0	0	0.23	0.161	0	0.502	0.65
ITGAM	TNFSF13B	9606.ENSP00000441691	9606.ENSP00000365048	0	0	0	0	0.14	0	0	0.479	0.533
ITGAM	SLC2A5	9606.ENSP00000441691	9606.ENSP00000366641	0	0	0	0	0.085	0	0.9	0.082	0.908
ITGAM	LY86	9606.ENSP00000441691	9606.ENSP00000369286	0	0	0	0	0.496	0	0	0.136	0.546
ITGAM	LAIR1	9606.ENSP00000441691	9606.ENSP00000375622	0	0	0	0	0.174	0	0.9	0.146	0.923
ITGAM	LILRB2	9606.ENSP00000441691	9606.ENSP00000375629	0	0	0	0	0.552	0	0.9	0.195	0.96
ITGAM	SPP1	9606.ENSP00000441691	9606.ENSP00000378517	0	0	0	0	0	0	0	0.447	0.447
ITGAM	LGALS9	9606.ENSP00000441691	9606.ENSP00000378856	0	0	0	0	0.318	0	0	0.346	0.535
ITGAM	ITGB2	9606.ENSP00000441691	9606.ENSP00000380948	0	0	0	0	0.622	0.548	0.9	0.634	0.992
ITGAM	LCP1	9606.ENSP00000441691	9606.ENSP00000381581	0	0	0	0	0.336	0.16	0	0.151	0.486
ITGAM	PTPRJ	9606.ENSP00000441691	9606.ENSP00000400010	0	0	0	0	0.088	0.081	0.9	0.145	0.918
ITGAM	PTPRC	9606.ENSP00000441691	9606.ENSP00000411355	0	0	0	0	0.346	0.081	0	0.953	0.97
ITGAM	LYN	9606.ENSP00000441691	9606.ENSP00000428924	0	0	0	0	0.147	0.084	0.36	0.39	0.654
ITGAM	MMP12	9606.ENSP00000441691	9606.ENSP00000458585	0	0	0	0	0.08	0	0	0.42	0.443
ITGB2	LCP2	9606.ENSP00000380948	9606.ENSP00000046794	0	0	0	0	0.744	0	0	0.323	0.819
ITGB2	TNFSF10	9606.ENSP00000380948	9606.ENSP00000241261	0	0	0	0	0.139	0	0	0.343	0.41
ITGB2	TREM1	9606.ENSP00000380948	9606.ENSP00000244709	0	0	0	0	0.343	0	0	0.167	0.429
ITGB2	RAC2	9606.ENSP00000380948	9606.ENSP00000249071	0	0	0	0	0.641	0.069	0	0.434	0.794
ITGB2	TLR2	9606.ENSP00000380948	9606.ENSP00000260010	0	0	0	0	0.552	0.062	0	0.353	0.704
ITGB2	TYROBP	9606.ENSP00000380948	9606.ENSP00000262629	0	0	0	0	0.852	0	0	0.377	0.903
ITGB2	SELP	9606.ENSP00000380948	9606.ENSP00000263686	0	0	0	0	0.184	0	0.9	0.585	0.963
ITGB2	VAMP8	9606.ENSP00000380948	9606.ENSP00000263864	0	0	0	0	0.122	0	0.9	0	0.908
ITGB2	SAMSN1	9606.ENSP00000380948	9606.ENSP00000285670	0	0	0	0	0.346	0	0	0.141	0.414
ITGB2	NCKAP1L	9606.ENSP00000380948	9606.ENSP00000293373	0	0	0	0	0.355	0	0	0.239	0.488
ITGB2	LAPTM5	9606.ENSP00000380948	9606.ENSP00000294507	0	0	0	0	0.847	0	0	0.25	0.88
ITGB2	VCAM1	9606.ENSP00000380948	9606.ENSP00000294728	0	0	0	0	0.444	0	0.9	0.63	0.977
ITGB2	RNASE6	9606.ENSP00000380948	9606.ENSP00000302046	0	0	0	0	0.441	0	0	0.145	0.501
ITGB2	OLR1	9606.ENSP00000380948	9606.ENSP00000309124	0	0	0	0	0.052	0	0.9	0.211	0.918
ITGB2	TLR8	9606.ENSP00000380948	9606.ENSP00000312082	0	0	0	0	0.34	0.062	0	0.247	0.493
ITGB2	PLAUR	9606.ENSP00000380948	9606.ENSP00000339328	0	0	0	0	0.073	0.379	0.9	0.153	0.944
ITGB2	MYO1F	9606.ENSP00000380948	9606.ENSP00000344871	0	0	0	0	0.626	0.183	0	0.181	0.728
ITGB2	SASH3	9606.ENSP00000380948	9606.ENSP00000349359	0	0	0	0	0.535	0	0	0	0.535
ITGB2	MPEG1	9606.ENSP00000380948	9606.ENSP00000354335	0	0	0	0	0.627	0	0	0.05	0.631
ITGB2	RGS1	9606.ENSP00000380948	9606.ENSP00000356429	0	0	0	0	0.355	0	0	0.117	0.407
ITGB2	NCF2	9606.ENSP00000380948	9606.ENSP00000356505	0	0	0	0	0.652	0	0	0.333	0.758
ITGB2	MNDA	9606.ENSP00000380948	9606.ENSP00000357123	0	0	0	0	0.552	0	0	0	0.552
ITGB2	MMP9	9606.ENSP00000380948	9606.ENSP00000361405	0	0	0	0	0.281	0	0.9	0.316	0.946
ITGB2	PLAU	9606.ENSP00000380948	9606.ENSP00000361850	0	0	0	0	0.063	0	0.9	0.198	0.918
ITGB2	THEMIS2	9606.ENSP00000380948	9606.ENSP00000363031	0	0	0	0	0.581	0	0	0.073	0.595
ITGB2	SYK	9606.ENSP00000380948	9606.ENSP00000364907	0	0	0	0	0.34	0.404	0	0.377	0.734
ITGB2	SLC2A5	9606.ENSP00000380948	9606.ENSP00000366641	0	0	0	0	0.117	0	0.9	0	0.907
ITGB2	LY86	9606.ENSP00000380948	9606.ENSP00000369286	0	0	0	0	0.633	0	0	0.206	0.696
ITGB2	LSP1	9606.ENSP00000380948	9606.ENSP00000371194	0	0	0	0	0.532	0	0	0.163	0.592
ITGB2	LAIR1	9606.ENSP00000380948	9606.ENSP00000375622	0	0	0	0	0.211	0	0.9	0.081	0.921
ITGB2	LILRB2	9606.ENSP00000380948	9606.ENSP00000375629	0	0	0	0	0.776	0	0.9	0.066	0.977
ITGB2	LGALS9	9606.ENSP00000380948	9606.ENSP00000378856	0	0	0	0	0.393	0	0	0.222	0.507
ITGB2	PLCG2	9606.ENSP00000380948	9606.ENSP00000482457	0	0	0	0	0.14	0	0	0.369	0.434
ITGB2	PTPN6	9606.ENSP00000380948	9606.ENSP00000391592	0	0	0	0	0.346	0.085	0	0.193	0.475
ITGB2	PARVG	9606.ENSP00000380948	9606.ENSP00000391583	0	0	0	0	0.567	0.194	0	0.128	0.669
ITGB2	LYN	9606.ENSP00000380948	9606.ENSP00000428924	0	0	0	0	0.204	0.404	0.36	0.27	0.748
ITGB2	LCP1	9606.ENSP00000380948	9606.ENSP00000381581	0	0	0	0	0.613	0.26	0	0.209	0.754
ITGB2	PTPRC	9606.ENSP00000380948	9606.ENSP00000411355	0	0	0	0	0.763	0.185	0	0.429	0.88
ITGB2	PTPRJ	9606.ENSP00000380948	9606.ENSP00000400010	0	0	0	0	0.069	0.085	0.9	0	0.907
JAK3	RAC2	9606.ENSP00000391676	9606.ENSP00000249071	0	0	0	0	0.095	0.177	0	0.266	0.406
JAK3	SOCS3	9606.ENSP00000391676	9606.ENSP00000330341	0	0	0	0	0.062	0.454	0.9	0.605	0.977
JAK3	SYK	9606.ENSP00000391676	9606.ENSP00000364907	0	0	0	0.646	0.088	0.064	0.9	0.552	0.924
JAK3	PTPN6	9606.ENSP00000391676	9606.ENSP00000391592	0	0	0	0	0.107	0.457	0.9	0.561	0.975
JAK3	PTPRC	9606.ENSP00000391676	9606.ENSP00000411355	0	0	0	0	0.161	0.456	0	0.401	0.703
KIAA0101	SELP	9606.ENSP00000300035	9606.ENSP00000263686	0	0	0	0	0	0	0	0.473	0.473
KIAA0101	PLA2G7	9606.ENSP00000300035	9606.ENSP00000274793	0	0	0	0	0	0	0	0.556	0.556
KIAA0101	MMP9	9606.ENSP00000300035	9606.ENSP00000361405	0	0	0	0	0	0	0	0.484	0.484
KIAA0101	ZWINT	9606.ENSP00000300035	9606.ENSP00000363055	0	0	0	0	0.834	0	0	0.189	0.859
KIAA0101	NUSAP1	9606.ENSP00000300035	9606.ENSP00000453403	0	0	0	0	0.891	0	0	0.408	0.932
KIAA0101	RRM2	9606.ENSP00000300035	9606.ENSP00000353770	0	0	0	0	0.918	0	0	0.249	0.936
KMO	OPN3	9606.ENSP00000355517	9606.ENSP00000355512	0	0	0	0	0	0	0	0.909	0.909
KRT14	MEOX1	9606.ENSP00000167586	9606.ENSP00000321684	0	0	0	0	0	0	0	0.415	0.414
KRT14	LGR6	9606.ENSP00000167586	9606.ENSP00000356247	0	0	0	0	0	0	0	0.444	0.444
KRT14	PTPRC	9606.ENSP00000167586	9606.ENSP00000411355	0	0	0	0	0	0	0	0.514	0.514
LAIR1	PILRA	9606.ENSP00000375622	9606.ENSP00000198536	0	0	0	0	0.118	0	0	0.713	0.736
LAIR1	TYROBP	9606.ENSP00000375622	9606.ENSP00000262629	0	0	0	0	0.295	0	0	0.363	0.532
LAIR1	VAMP8	9606.ENSP00000375622	9606.ENSP00000263864	0	0	0	0	0	0	0.9	0	0.9
LAIR1	OLR1	9606.ENSP00000375622	9606.ENSP00000309124	0	0	0	0	0.065	0	0.9	0.121	0.91
LAIR1	PLAUR	9606.ENSP00000375622	9606.ENSP00000339328	0	0	0	0	0	0	0.9	0.049	0.9
LAIR1	PLAU	9606.ENSP00000375622	9606.ENSP00000361850	0	0	0	0	0	0	0.9	0	0.9
LAIR1	SLC2A5	9606.ENSP00000375622	9606.ENSP00000366641	0	0	0	0	0.088	0	0.9	0	0.904
LAIR1	PTPRC	9606.ENSP00000375622	9606.ENSP00000411355	0	0	0	0	0.28	0.07	0	0.248	0.453
LAIR1	PTPN6	9606.ENSP00000375622	9606.ENSP00000391592	0	0	0	0	0.107	0.433	0	0.355	0.645
LAIR1	PTPRJ	9606.ENSP00000375622	9606.ENSP00000400010	0	0	0	0	0.062	0.07	0.9	0.056	0.906
LAIR1	LILRB2	9606.ENSP00000375622	9606.ENSP00000375629	0	0	0	0.666	0.232	0	0.9	0.355	0.928
LAPTM5	LCP2	9606.ENSP00000294507	9606.ENSP00000046794	0	0	0	0	0.593	0	0	0.186	0.654
LAPTM5	RAC2	9606.ENSP00000294507	9606.ENSP00000249071	0	0	0	0	0.694	0	0	0.059	0.7
LAPTM5	TYROBP	9606.ENSP00000294507	9606.ENSP00000262629	0	0	0	0	0.795	0	0	0.349	0.861
LAPTM5	SAMSN1	9606.ENSP00000294507	9606.ENSP00000285670	0	0	0	0	0.403	0	0	0.173	0.485
LAPTM5	NCKAP1L	9606.ENSP00000294507	9606.ENSP00000293373	0	0	0	0	0.612	0	0	0.351	0.737
LAPTM5	MS4A6A	9606.ENSP00000294507	9606.ENSP00000392770	0	0	0	0	0.33	0	0	0.176	0.425
LAPTM5	MNDA	9606.ENSP00000294507	9606.ENSP00000357123	0	0	0	0	0.429	0	0	0	0.429
LAPTM5	TNFAIP3	9606.ENSP00000294507	9606.ENSP00000481570	0	0	0	0	0.173	0.379	0	0	0.464
LAPTM5	PARVG	9606.ENSP00000294507	9606.ENSP00000391583	0	0	0	0	0.541	0	0	0	0.541
LAPTM5	LILRB2	9606.ENSP00000294507	9606.ENSP00000375629	0	0	0	0	0.535	0	0	0.071	0.549
LAPTM5	LSP1	9606.ENSP00000294507	9606.ENSP00000371194	0	0	0	0	0.534	0	0	0.092	0.559
LAPTM5	NCF2	9606.ENSP00000294507	9606.ENSP00000356505	0	0	0	0	0.535	0	0	0.122	0.574
LAPTM5	SASH3	9606.ENSP00000294507	9606.ENSP00000349359	0	0	0	0	0.573	0	0	0.058	0.58
LAPTM5	RNASE6	9606.ENSP00000294507	9606.ENSP00000302046	0	0	0	0	0.542	0	0	0.244	0.639
LAPTM5	THEMIS2	9606.ENSP00000294507	9606.ENSP00000363031	0	0	0	0	0.558	0	0	0.23	0.645
LAPTM5	LCP1	9606.ENSP00000294507	9606.ENSP00000381581	0	0	0	0	0.645	0	0	0.085	0.662
LAPTM5	PTPRC	9606.ENSP00000294507	9606.ENSP00000411355	0	0	0	0	0.64	0	0	0.145	0.679
LAPTM5	LY86	9606.ENSP00000294507	9606.ENSP00000369286	0	0	0	0	0.588	0	0	0.253	0.68
LAPTM5	MYO1F	9606.ENSP00000294507	9606.ENSP00000344871	0	0	0	0	0.526	0	0	0.398	0.702
LAT2	LCP2	9606.ENSP00000420494	9606.ENSP00000046794	0	0	0	0	0.158	0	0.9	0.574	0.961
LAT2	TYROBP	9606.ENSP00000420494	9606.ENSP00000262629	0	0	0	0	0.19	0	0	0.44	0.527
LAT2	SYK	9606.ENSP00000420494	9606.ENSP00000364907	0	0	0	0	0.149	0	0.9	0.665	0.969
LAT2	PLCG2	9606.ENSP00000420494	9606.ENSP00000482457	0	0	0	0	0.085	0.379	0	0.522	0.704
LAT2	LYN	9606.ENSP00000420494	9606.ENSP00000428924	0	0	0	0	0.119	0	0.9	0.538	0.955
LCP1	LCP2	9606.ENSP00000381581	9606.ENSP00000046794	0	0	0	0	0.57	0	0	0.064	0.581
LCP1	RAC2	9606.ENSP00000381581	9606.ENSP00000249071	0	0	0	0	0.576	0.11	0	0.219	0.68
LCP1	LYZ	9606.ENSP00000381581	9606.ENSP00000261267	0	0	0	0	0.261	0	0	0.431	0.562
LCP1	SAMSN1	9606.ENSP00000381581	9606.ENSP00000285670	0	0	0	0	0.403	0	0	0	0.403
LCP1	NCKAP1L	9606.ENSP00000381581	9606.ENSP00000293373	0	0	0	0	0.318	0.063	0	0.179	0.43
LCP1	VCAM1	9606.ENSP00000381581	9606.ENSP00000294728	0	0	0	0	0.09	0	0.72	0.104	0.751
LCP1	MYO1F	9606.ENSP00000381581	9606.ENSP00000344871	0	0	0	0	0.229	0.091	0	0.33	0.489
LCP1	MPEG1	9606.ENSP00000381581	9606.ENSP00000354335	0	0	0	0	0.266	0	0	0.591	0.687
LCP1	SYK	9606.ENSP00000381581	9606.ENSP00000364907	0	0	0	0	0.222	0.171	0	0.195	0.435
LCP1	PTPRC	9606.ENSP00000381581	9606.ENSP00000411355	0	0	0	0	0.585	0.05	0	0.166	0.643
LCP1	LPXN	9606.ENSP00000381581	9606.ENSP00000431284	0	0	0	0	0.169	0.151	0.9	0.055	0.924
LCP2	LYZ	9606.ENSP00000046794	9606.ENSP00000261267	0	0	0	0	0.394	0	0	0.069	0.411
LCP2	TLR8	9606.ENSP00000046794	9606.ENSP00000312082	0	0	0	0	0.336	0	0	0.151	0.412
LCP2	MYO1F	9606.ENSP00000046794	9606.ENSP00000344871	0	0	0	0	0.414	0	0	0	0.414
LCP2	SELP	9606.ENSP00000046794	9606.ENSP00000263686	0	0	0	0	0.241	0	0	0.269	0.422
LCP2	NCF2	9606.ENSP00000046794	9606.ENSP00000356505	0	0	0	0	0.389	0	0	0.115	0.436
LCP2	SASH3	9606.ENSP00000046794	9606.ENSP00000349359	0	0	0	0	0.454	0	0	0	0.454
LCP2	TREM1	9606.ENSP00000046794	9606.ENSP00000244709	0	0	0	0	0.423	0	0	0.136	0.481
LCP2	RNASE6	9606.ENSP00000046794	9606.ENSP00000302046	0	0	0	0	0.482	0	0	0	0.482
LCP2	NCKAP1L	9606.ENSP00000046794	9606.ENSP00000293373	0	0	0	0	0.422	0	0	0.14	0.482
LCP2	LSP1	9606.ENSP00000046794	9606.ENSP00000371194	0	0	0	0	0.495	0	0	0	0.495
LCP2	MNDA	9606.ENSP00000046794	9606.ENSP00000357123	0	0	0	0	0.467	0	0	0.106	0.503
LCP2	P2RX7	9606.ENSP00000046794	9606.ENSP00000330696	0	0	0	0	0.539	0	0	0	0.539
LCP2	LILRB2	9606.ENSP00000046794	9606.ENSP00000375629	0	0	0	0	0.529	0	0	0.064	0.54
LCP2	VCAM1	9606.ENSP00000046794	9606.ENSP00000294728	0	0	0	0	0.473	0	0	0.171	0.544
LCP2	SAMSN1	9606.ENSP00000046794	9606.ENSP00000285670	0	0	0	0	0.556	0	0	0.041	0.556
LCP2	RGS1	9606.ENSP00000046794	9606.ENSP00000356429	0	0	0	0	0.527	0	0	0.116	0.564
LCP2	LY86	9606.ENSP00000046794	9606.ENSP00000369286	0	0	0	0	0.492	0	0	0.181	0.566
LCP2	RAC2	9606.ENSP00000046794	9606.ENSP00000249071	0	0	0	0	0.366	0	0	0.419	0.616
LCP2	MPEG1	9606.ENSP00000046794	9606.ENSP00000354335	0	0	0	0	0.627	0	0	0	0.627
LCP2	THEMIS2	9606.ENSP00000046794	9606.ENSP00000363031	0	0	0	0	0.389	0.332	0	0.188	0.64
LCP2	PIK3CG	9606.ENSP00000046794	9606.ENSP00000352121	0	0	0	0	0.349	0	0	0.473	0.642
LCP2	PARVG	9606.ENSP00000046794	9606.ENSP00000391583	0	0	0	0	0.662	0	0	0.09	0.68
LCP2	TREM2	9606.ENSP00000046794	9606.ENSP00000362205	0	0	0	0	0.118	0	0.9	0.203	0.923
LCP2	PTPN6	9606.ENSP00000046794	9606.ENSP00000391592	0	0	0	0	0.367	0.379	0.8	0.635	0.967
LCP2	PTPRC	9606.ENSP00000046794	9606.ENSP00000411355	0	0	0	0	0.915	0.379	0	0.473	0.969
LCP2	TYROBP	9606.ENSP00000046794	9606.ENSP00000262629	0	0	0	0	0.571	0	0.9	0.522	0.977
LCP2	LYN	9606.ENSP00000046794	9606.ENSP00000428924	0	0	0	0	0.154	0.417	0.9	0.775	0.987
LCP2	PLCG2	9606.ENSP00000046794	9606.ENSP00000482457	0	0	0	0	0.214	0.522	0.9	0.764	0.99
LCP2	SYK	9606.ENSP00000046794	9606.ENSP00000364907	0	0	0	0	0.276	0.388	0.9	0.89	0.994
LGALS9	TNFSF10	9606.ENSP00000378856	9606.ENSP00000241261	0	0	0	0	0.161	0	0	0.449	0.518
LGALS9	TYROBP	9606.ENSP00000378856	9606.ENSP00000262629	0	0	0	0	0.497	0	0	0.058	0.505
LGALS9	SELP	9606.ENSP00000378856	9606.ENSP00000263686	0	0	0	0	0.138	0	0	0.388	0.449
LGALS9	PTPRC	9606.ENSP00000378856	9606.ENSP00000411355	0	0	0	0	0.23	0	0	0.274	0.417
LGALS9	PTPRJ	9606.ENSP00000378856	9606.ENSP00000400010	0	0	0	0	0	0.51	0	0.124	0.552
LGR6	ZNRF3	9606.ENSP00000356247	9606.ENSP00000443824	0	0	0	0	0.062	0	0.9	0.616	0.96
LILRB2	TREM1	9606.ENSP00000375629	9606.ENSP00000244709	0	0	0	0	0.411	0	0	0	0.41
LILRB2	TLR2	9606.ENSP00000375629	9606.ENSP00000260010	0	0	0	0	0.778	0	0	0.233	0.822
LILRB2	TYROBP	9606.ENSP00000375629	9606.ENSP00000262629	0	0	0	0	0.907	0	0	0.242	0.926
LILRB2	VAMP8	9606.ENSP00000375629	9606.ENSP00000263864	0	0	0	0	0.123	0	0.9	0	0.908
LILRB2	SLAMF8	9606.ENSP00000375629	9606.ENSP00000289707	0	0	0	0	0.531	0	0	0.127	0.573
LILRB2	OLR1	9606.ENSP00000375629	9606.ENSP00000309124	0	0	0	0	0.069	0	0.9	0	0.902
LILRB2	TLR8	9606.ENSP00000375629	9606.ENSP00000312082	0	0	0	0	0.561	0	0	0.331	0.694
LILRB2	MYO1F	9606.ENSP00000375629	9606.ENSP00000344871	0	0	0	0	0.618	0	0	0.091	0.638
LILRB2	MPEG1	9606.ENSP00000375629	9606.ENSP00000354335	0	0	0	0	0.528	0	0	0	0.528
LILRB2	NCF2	9606.ENSP00000375629	9606.ENSP00000356505	0	0	0	0	0.782	0	0	0.129	0.802
LILRB2	MNDA	9606.ENSP00000375629	9606.ENSP00000357123	0	0	0	0	0.678	0	0	0.05	0.681
LILRB2	PLAU	9606.ENSP00000375629	9606.ENSP00000361850	0	0	0	0	0	0	0.9	0	0.9
LILRB2	THEMIS2	9606.ENSP00000375629	9606.ENSP00000363031	0	0	0	0	0.564	0	0	0	0.564
LILRB2	SYK	9606.ENSP00000375629	9606.ENSP00000364907	0	0	0	0	0.353	0.05	0.6	0.122	0.755
LILRB2	LILRB4	9606.ENSP00000375629	9606.ENSP00000375616	0	0	0	0.921	0.342	0.379	0	0.832	0.601
LILRB2	PARVG	9606.ENSP00000375629	9606.ENSP00000391583	0	0	0	0	0.533	0	0	0	0.533
LILRB2	PTPN6	9606.ENSP00000375629	9606.ENSP00000391592	0	0	0	0	0.166	0.407	0	0.239	0.591
LILRB2	PTPRC	9606.ENSP00000375629	9606.ENSP00000411355	0	0	0	0	0.551	0.059	0	0.151	0.61
LILRB2	MS4A6A	9606.ENSP00000375629	9606.ENSP00000392770	0	0	0	0	0.677	0	0	0.051	0.681
LILRB4	TLR2	9606.ENSP00000375616	9606.ENSP00000260010	0	0	0	0	0.208	0	0	0.294	0.417
LILRB4	TYROBP	9606.ENSP00000375616	9606.ENSP00000262629	0	0	0	0	0.431	0	0	0.255	0.558
LILRB4	SYK	9606.ENSP00000375616	9606.ENSP00000364907	0	0	0	0	0.117	0.05	0.6	0.099	0.657
LILRB4	PTPRC	9606.ENSP00000375616	9606.ENSP00000411355	0	0	0	0	0.27	0.059	0	0.22	0.417
LILRB4	PTPN6	9606.ENSP00000375616	9606.ENSP00000391592	0	0	0	0	0.091	0.434	0	0.389	0.658
LPXN	RAC2	9606.ENSP00000431284	9606.ENSP00000249071	0	0	0	0	0.305	0.189	0	0.136	0.47
LPXN	VCAM1	9606.ENSP00000431284	9606.ENSP00000294728	0	0	0	0	0.062	0	0.72	0.049	0.728
LPXN	SASH3	9606.ENSP00000431284	9606.ENSP00000349359	0	0	0	0	0.305	0	0	0.215	0.432
LPXN	PARVG	9606.ENSP00000431284	9606.ENSP00000391583	0	0	0	0	0.237	0.353	0	0.214	0.578
LPXN	LYN	9606.ENSP00000431284	9606.ENSP00000428924	0	0	0	0	0.063	0.11	0	0.467	0.517
LSP1	RAC2	9606.ENSP00000371194	9606.ENSP00000249071	0	0	0	0	0.374	0.058	0	0.091	0.417
LSP1	PTPRC	9606.ENSP00000371194	9606.ENSP00000411355	0	0	0	0	0.483	0	0	0.228	0.583
LY86	TLR2	9606.ENSP00000369286	9606.ENSP00000260010	0	0	0	0	0.232	0.394	0	0.348	0.67
LY86	LYZ	9606.ENSP00000369286	9606.ENSP00000261267	0	0	0	0	0.359	0	0	0.116	0.409
LY86	TYROBP	9606.ENSP00000369286	9606.ENSP00000262629	0	0	0	0	0.643	0	0	0.382	0.77
LY86	LY96	9606.ENSP00000369286	9606.ENSP00000284818	0	0	0	0	0.231	0.379	0.9	0.891	0.994
LY86	NCKAP1L	9606.ENSP00000369286	9606.ENSP00000293373	0	0	0	0	0.424	0	0	0	0.424
LY86	RNASE6	9606.ENSP00000369286	9606.ENSP00000302046	0	0	0	0	0.787	0	0	0	0.787
LY86	TLR8	9606.ENSP00000369286	9606.ENSP00000312082	0	0	0	0	0.34	0.394	0	0.243	0.671
LY86	NRROS	9606.ENSP00000369286	9606.ENSP00000328625	0	0	0	0	0.348	0.26	0	0	0.496
LY86	SOCS3	9606.ENSP00000369286	9606.ENSP00000330341	0	0	0	0	0.061	0	0	0.488	0.498
LY86	MS4A4A	9606.ENSP00000369286	9606.ENSP00000338648	0	0	0	0	0.459	0	0	0.056	0.467
LY86	SASH3	9606.ENSP00000369286	9606.ENSP00000349359	0	0	0	0	0.534	0	0	0	0.534
LY86	MPEG1	9606.ENSP00000369286	9606.ENSP00000354335	0	0	0	0	0.53	0	0	0.211	0.613
LY86	MNDA	9606.ENSP00000369286	9606.ENSP00000357123	0	0	0	0	0.536	0	0	0	0.536
LY86	TREM2	9606.ENSP00000369286	9606.ENSP00000362205	0	0	0	0	0.259	0	0	0.262	0.43
LY86	PARVG	9606.ENSP00000369286	9606.ENSP00000391583	0	0	0	0	0.422	0	0	0.041	0.422
LY86	PTPRC	9606.ENSP00000369286	9606.ENSP00000411355	0	0	0	0	0.413	0	0	0.124	0.464
LY86	MS4A6A	9606.ENSP00000369286	9606.ENSP00000392770	0	0	0	0	0.68	0	0	0.133	0.711
LY96	TLR2	9606.ENSP00000284818	9606.ENSP00000260010	0	0	0	0	0.129	0.579	0.9	0.752	0.989
LY96	TLR8	9606.ENSP00000284818	9606.ENSP00000312082	0	0	0	0	0.179	0.351	0	0.63	0.785
LY96	PLCG2	9606.ENSP00000284818	9606.ENSP00000482457	0	0	0	0	0	0	0.9	0.046	0.9
LYN	RAC2	9606.ENSP00000428924	9606.ENSP00000249071	0	0	0	0	0.199	0.16	0	0.397	0.558
LYN	TLR2	9606.ENSP00000428924	9606.ENSP00000260010	0	0	0	0	0.183	0.123	0	0.445	0.567
LYN	TYROBP	9606.ENSP00000428924	9606.ENSP00000262629	0	0	0	0	0.232	0	0	0.413	0.529
LYN	TIAM1	9606.ENSP00000428924	9606.ENSP00000286827	0	0	0	0	0	0.085	0.9	0.265	0.926
LYN	TLR8	9606.ENSP00000428924	9606.ENSP00000312082	0	0	0	0	0.146	0.123	0	0.383	0.497
LYN	PLAUR	9606.ENSP00000428924	9606.ENSP00000339328	0	0	0	0	0.09	0.313	0	0.242	0.485
LYN	PIK3CG	9606.ENSP00000428924	9606.ENSP00000352121	0	0	0	0	0.106	0.432	0.9	0.258	0.957
LYN	PTGS2	9606.ENSP00000428924	9606.ENSP00000356438	0	0	0	0	0.065	0.058	0	0.548	0.567
LYN	THEMIS2	9606.ENSP00000428924	9606.ENSP00000363031	0	0	0	0	0.202	0	0	0.361	0.469
LYN	SYK	9606.ENSP00000428924	9606.ENSP00000364907	0	0	0	0.723	0.243	0.455	0.9	0.948	0.966
LYN	TNFSF13B	9606.ENSP00000428924	9606.ENSP00000365048	0	0	0	0	0.119	0	0	0.474	0.517
LYN	PTPN6	9606.ENSP00000428924	9606.ENSP00000391592	0	0	0	0	0.107	0.457	0.9	0.712	0.984
LYN	PTPRJ	9606.ENSP00000428924	9606.ENSP00000400010	0	0	0	0	0.062	0.16	0	0.349	0.442
LYN	PTPRC	9606.ENSP00000428924	9606.ENSP00000411355	0	0	0	0	0.177	0.456	0.9	0.48	0.973
LYN	TNFAIP3	9606.ENSP00000428924	9606.ENSP00000481570	0	0	0	0	0.107	0.083	0	0.348	0.419
LYN	PLCG2	9606.ENSP00000428924	9606.ENSP00000482457	0	0	0	0.558	0.161	0.41	0.9	0.794	0.964
LYZ	PYCARD	9606.ENSP00000261267	9606.ENSP00000247470	0	0	0	0	0.093	0	0.9	0.164	0.917
LYZ	TLR8	9606.ENSP00000261267	9606.ENSP00000312082	0	0	0	0	0.341	0	0	0.167	0.427
LYZ	RNASE6	9606.ENSP00000261267	9606.ENSP00000302046	0	0	0	0	0.438	0	0	0	0.438
LYZ	SERPINA1	9606.ENSP00000261267	9606.ENSP00000416066	0	0	0	0	0.331	0	0	0.217	0.453
LYZ	PTPRC	9606.ENSP00000261267	9606.ENSP00000411355	0	0	0	0	0.334	0	0	0.315	0.524
LYZ	TYROBP	9606.ENSP00000261267	9606.ENSP00000262629	0	0	0	0	0.579	0	0	0.106	0.608
LYZ	MPEG1	9606.ENSP00000261267	9606.ENSP00000354335	0	0	0	0	0.308	0	0	0.492	0.633
LYZ	RNASET2	9606.ENSP00000261267	9606.ENSP00000426455	0	0	0	0	0.104	0	0.9	0.057	0.908
LYZ	PTPN6	9606.ENSP00000261267	9606.ENSP00000391592	0	0	0	0	0.134	0	0.9	0.079	0.913
LYZ	MMP9	9606.ENSP00000261267	9606.ENSP00000361405	0	0	0	0	0.134	0	0.9	0.251	0.929
LYZ	MNDA	9606.ENSP00000261267	9606.ENSP00000357123	0	0	0	0	0.46	0	0.9	0.251	0.956
MGAT4A	TNC	9606.ENSP00000264968	9606.ENSP00000265131	0	0	0	0	0	0	0.9	0	0.9
MGAT4A	SPP1	9606.ENSP00000264968	9606.ENSP00000378517	0	0	0	0	0	0	0.9	0	0.9
MGAT4A	SERPINA1	9606.ENSP00000264968	9606.ENSP00000416066	0	0	0	0	0.065	0	0.9	0	0.902
MMP12	PLAUR	9606.ENSP00000458585	9606.ENSP00000339328	0	0	0	0	0.065	0.379	0.9	0.384	0.959
MMP12	MMP9	9606.ENSP00000458585	9606.ENSP00000361405	0	0	0	0.732	0.506	0	0	0.816	0.613
MMP12	PLAU	9606.ENSP00000458585	9606.ENSP00000361850	0	0	0	0	0.076	0	0	0.397	0.419
MMP12	TREM2	9606.ENSP00000458585	9606.ENSP00000362205	0	0	0	0	0.158	0	0	0.328	0.41
MMP12	SPP1	9606.ENSP00000458585	9606.ENSP00000378517	0	0	0	0	0.086	0	0	0.475	0.5
MMP12	SERPINA1	9606.ENSP00000458585	9606.ENSP00000416066	0	0	0	0	0.069	0	0	0.389	0.406
MMP9	NTN1	9606.ENSP00000361405	9606.ENSP00000173229	0	0	0	0	0	0	0	0.463	0.464
MMP9	TREM1	9606.ENSP00000361405	9606.ENSP00000244709	0	0	0	0	0.199	0	0	0.311	0.424
MMP9	TLR2	9606.ENSP00000361405	9606.ENSP00000260010	0	0	0	0	0.165	0	0	0.769	0.799
MMP9	VWF	9606.ENSP00000361405	9606.ENSP00000261405	0	0	0	0	0.077	0	0	0.562	0.578
MMP9	TYROBP	9606.ENSP00000361405	9606.ENSP00000262629	0	0	0	0	0.333	0	0	0.193	0.438
MMP9	SELP	9606.ENSP00000361405	9606.ENSP00000263686	0	0	0	0	0.07	0	0	0.558	0.572
MMP9	PLA2G7	9606.ENSP00000361405	9606.ENSP00000274793	0	0	0	0	0.184	0	0	0.31	0.412
MMP9	VCAM1	9606.ENSP00000361405	9606.ENSP00000294728	0	0	0	0	0.061	0	0	0.69	0.696
MMP9	OLR1	9606.ENSP00000361405	9606.ENSP00000309124	0	0	0	0	0	0	0	0.424	0.424
MMP9	TLR8	9606.ENSP00000361405	9606.ENSP00000312082	0	0	0	0	0.26	0	0	0.44	0.567
MMP9	SOCS3	9606.ENSP00000361405	9606.ENSP00000330341	0	0	0	0	0.223	0	0	0.413	0.525
MMP9	PLAUR	9606.ENSP00000361405	9606.ENSP00000339328	0	0	0	0	0.111	0	0	0.669	0.693
MMP9	PTGS2	9606.ENSP00000361405	9606.ENSP00000356438	0	0	0	0	0.097	0	0	0.725	0.741
MMP9	NCF2	9606.ENSP00000361405	9606.ENSP00000356505	0	0	0	0	0.228	0	0.65	0.244	0.777
MMP9	RUNX2	9606.ENSP00000361405	9606.ENSP00000360493	0	0	0	0	0.061	0	0	0.723	0.729
MMP9	SERPINA1	9606.ENSP00000361405	9606.ENSP00000416066	0	0	0	0	0.11	0	0	0.44	0.48
MMP9	PTPRC	9606.ENSP00000361405	9606.ENSP00000411355	0	0	0	0	0.104	0	0	0.54	0.57
[truncated: 242 more rows]
