# Supplementary material for: Identifying RBM47, HCK, CD53, TYROBP, and HAVCR2 as Hub Genes in Advanced Atherosclerotic Plaques by Network-Based Analysis and Validation
Source: Front Genet. 2021 Jan 15;11:602908. doi: 10.3389/fgene.2020.602908 (PMC7844323; doi:10.3389/fgene.2020.602908)
Supplement: Supplementary file 7 [file Table_7.XLSX]

## Sheet: MElightgreen_PPI_hubgenes
Supplementary table 7. Top 10 genes in PPI network of MElightgreen and MEbrown ranked by Degree method.
MElightgreen
Name	Score
PTPRC	120
TYROBP	97
ITGB2	95
CD86	93
PLEK	88
LCP2	88
TLR2	82
TLR8	80
CSF1R	77
TLR1	70
MEbrown
Name	Score
PTPRC	97
TYROBP	85
ITGAM	84
ITGB2	84
CD86	80
LCP2	72
TLR2	70
CSF1R	68
TLR8	64
C3AR1	62
